# Supplementary material for: The diversity and biogeography of the Coleoptera of Churchill: insights from DNA barcoding
Source: BMC Ecol. 2013 Oct 29;13:40. doi: 10.1186/1472-6785-13-40 (PMC3819705; doi:10.1186/1472-6785-13-40)
Supplement: Additional file 1 — Complete collection data for all individual specimens. [file 1472-6785-13-40-S1.xls]

## Sheet: Contents of this file
Additional File 1
Woodcock et al.	"The diversity and biogeography of the Coleoptera of Churchill: insights from DNA barcoding", BMC Ecology.
Two datasets were analyzed and are presented in separate tabs in this Excel file. The 500 bp dataset is a sub-set of the first.
Full dataset - Specimen data	Specimen data for 3203 specimens of Coleoptera of Churchill that yielded DNA barcode sequences of at least 300 bp.
500 bp dataset - Specimen list	List of the 2973 specimens (Sample IDs) that yielded DNA barcode sequences of at least 500 bp.

## Sheet: Full dataset - Specimen data
Sample ID	Field ID	Museum ID	Collection Code	Institution Storing	Phylum	Class	Order	Family	Subfamily	Genus	Species	Identifier	Identifier email	Identification method	Life Stage	Voucher Status	Collectors	Collection Date	Country/Ocean	State/Province	Region	Sector	Exact Site	Lat	Lon
CHU06-COL1-430	CHU06-COL1-430		WRME	University of Manitoba, Wallis Roughley Museum of Entomology	Arthropoda	Insecta	Coleoptera	Brachyceridae	Erirhininae	Grypus	Grypus CHU1	Thomas S. Woodcock	twoodcoc@uoguelph.ca	Digital Photograph; BOLD Barcode Library (November, 2012)	A	Museum Vouchered	P.G.Kevan	20-Aug-2006	Canada	Manitoba	Churchill	Wapusk National Park, Broad River	lyme grass sweep	58.137	-92.849
07PROBE-10543	07PROBE-10543	07PROBE-10543	BIOUG	Biodiversity Institute of Ontario	Arthropoda	Insecta	Coleoptera	Buprestidae	Buprestinae	Chrysobothris	Chrysobothris trinervia	Anthony E. Davies	anthony.davies@agr.gc.ca	Morphological identification	A	Museum Vouchered		22-Jul-2007	Canada	Manitoba	Churchill	16 km E Churchill, Bird Cove, Rock Bluffs		58.77	-93.843
09PROBE-CV065	L#09PROBE-3616	09PROBE-CV065	BIOUG	Biodiversity Institute of Ontario	Arthropoda	Insecta	Coleoptera	Buprestidae	Buprestinae	Chrysobothris	Chrysobothris trinervia	Thomas S. Woodcock	twoodcoc@uoguelph.ca	Digital Photograph; BOLD Barcode Library (November, 2012)	A	Museum Vouchered			Canada	Manitoba	Churchill	12 km S Churchill, Goose Creek Marina		58.663	-94.168
05CHU-COL-0004.1	05CHU-COL-0004.1	05CHU-COL-0004.1	BIOUG	Biodiversity Institute of Ontario	Arthropoda	Insecta	Coleoptera	Buprestidae	Buprestinae	Melanophila	Melanophila acuminata	Thomas S. Woodcock	twoodcoc@uoguelph.ca	Digital Photograph; BOLD Barcode Library (November, 2012)	A	Museum Vouchered	C.Sheffield		Canada	Manitoba	Churchill	11 km S Churchill, Goose Creek		58.662	-94.165
07PROBE-10552	07PROBE-10552	07PROBE-10552	BIOUG	Biodiversity Institute of Ontario	Arthropoda	Insecta	Coleoptera	Buprestidae	Buprestinae	Phaenops	Phaenops drummondi	Paul Hebert	phebert@uoguelph.ca	Digital Morphology; BOLD Barcode Library (November, 2012)	A	Museum Vouchered		22-Jul-2007	Canada	Manitoba	Churchill	16 km E Churchill, Bird Cove, Rock Bluffs		58.77	-93.843
09PROBE-CV101	L#09PROBE-3110	09PROBE-CV101	BIOUG	Biodiversity Institute of Ontario	Arthropoda	Insecta	Coleoptera	Byrrhidae		ByrrhidaeTW	ByrrhidaeTW CHU2	Thomas S. Woodcock	twoodcoc@uoguelph.ca	Digital Photograph; BOLD Barcode Library (November, 2012)	A	Museum Vouchered	M.Alperyn	30-Jul-2005	Canada	Manitoba	Churchill	16 km E Churchill, krummholz formation	pond	58.754	-93.913
TWCOL-2022	TWCOL-2022		WRME	University of Manitoba, Wallis Roughley Museum of Entomology	Arthropoda	Insecta	Coleoptera	Byrrhidae	Byrrhinae	Byrrhus	Byrrhus CHU2	Thomas S. Woodcock	twoodcoc@uoguelph.ca	Digital Photograph; BOLD Barcode Library (November, 2012)	A	Museum Vouchered	Arctic & Boreal Entomology	11-Aug-2006	Canada	Manitoba	Churchill	2 km S Churchill, Beech Bay		58.747	-94.134
07PROBE-05028	07PROBE-05028	07PROBE-05028	BIOUG	Biodiversity Institute of Ontario	Arthropoda	Insecta	Coleoptera	Byrrhidae	Byrrhinae	Byrrhus	Byrrhus concolor	Andrew Smith	asmith@unlserve.unl.edu	Morphological identification	A	Museum Vouchered		25-Jul-2007	Canada	Manitoba	Churchill	5 km E Churchill, Gun Range		58.757	-93.984
08CHUCOL-CV090	L#Col0057	08CHUCOL-CV090	BIOUG	Biodiversity Institute of Ontario	Arthropoda	Insecta	Coleoptera	Byrrhidae	Byrrhinae	Byrrhus	Byrrhus concolor	Thomas S. Woodcock	twoodcoc@uoguelph.ca	Digital Photograph; BOLD Barcode Library (November, 2012)	A	Museum Vouchered	C.Rosarius	19-Aug-2006	Canada	Manitoba	Churchill	26 km SE Churchill, Twin Lakes	locality unconfirmed	58.622	-93.827
09PROBE-CV002	L#09PROBE-3110	09PROBE-CV002	BIOUG	Biodiversity Institute of Ontario	Arthropoda	Insecta	Coleoptera	Byrrhidae	Byrrhinae	Byrrhus	Byrrhus concolor	Thomas S. Woodcock	twoodcoc@uoguelph.ca	Digital Photograph; BOLD Barcode Library (November, 2012)	A	Museum Vouchered	C.Rosarius	20-Aug-2006	Canada	Manitoba	Churchill	11 km S Churchill, Churchill River weir	locality unconfirmed	58.682	-94.152
09PROBE-CV003	L#09PROBE-3110	09PROBE-CV003	BIOUG	Biodiversity Institute of Ontario	Arthropoda	Insecta	Coleoptera	Byrrhidae	Byrrhinae	Byrrhus	Byrrhus concolor	Thomas S. Woodcock	twoodcoc@uoguelph.ca	Digital Photograph; BOLD Barcode Library (November, 2012)	A	Museum Vouchered	C.Rosarius	20-Aug-2006	Canada	Manitoba	Churchill	11 km S Churchill, Churchill River weir	locality unconfirmed	58.682	-94.152
07PROBE-05014	07PROBE-05014	07PROBE-05014	BIOUG	Biodiversity Institute of Ontario	Arthropoda	Insecta	Coleoptera	Byrrhidae	Byrrhinae	Byrrhus	Byrrhus fasciatus	Thomas S. Woodcock	twoodcoc@uoguelph.ca	Digital Photograph; BOLD Barcode Library (November, 2012)	A	Museum Vouchered		25-Jul-2007	Canada	Manitoba	Churchill	5 km E Churchill, Gun Range		58.757	-93.984
CHU-MXC-024	L#07WNP-753	CHU-MXC-024	BIOUG	Biodiversity Institute of Ontario	Arthropoda	Insecta	Coleoptera	Byrrhidae	Byrrhinae	Byrrhus	Byrrhus fasciatus	Thomas S. Woodcock	twoodcoc@uoguelph.ca	Digital Photograph; BOLD Barcode Library (November, 2012)	A	Museum Vouchered	P.G.Kevan	22-Aug-2006	Canada	Manitoba	Churchill	8 km E Churchill, Polar Bear Alley		58.765	-93.997
CHU06-COL1-471.1	CHU06-COL1-471.1	CHU06-COL1-471.1	BIOUG	Biodiversity Institute of Ontario	Arthropoda	Insecta	Coleoptera	Byrrhidae	Byrrhinae	Simplocaria	Simplocaria metallica CHU1	Paul Hebert	phebert@uoguelph.ca	Digital Morphology; BOLD Barcode Library (November, 2012)	A	Museum Vouchered	J. Witt	10-Aug-2010	Canada	Manitoba	Churchill	23 km E Churchill, Malcolm Ramsay Lake	Margins and substrate of pond next to lake	58.728	-93.792
CHU06-COL1-473.1	CHU06-COL1-473.1	CHU06-COL1-473.1	BIOUG	Biodiversity Institute of Ontario	Arthropoda	Insecta	Coleoptera	Byrrhidae	Byrrhinae	Simplocaria	Simplocaria metallica CHU1	Paul Hebert	phebert@uoguelph.ca	Digital Morphology; BOLD Barcode Library (November, 2012)	A	Museum Vouchered	J. Witt	10-Aug-2010	Canada	Manitoba	Churchill	23 km E Churchill, Malcolm Ramsay Lake	Margins and substrate of pond next to lake	58.728	-93.792
CHU06-COL1-727	CHU06-COL1-727		WRME	University of Manitoba, Wallis Roughley Museum of Entomology	Arthropoda	Insecta	Coleoptera	Byrrhidae	Byrrhinae	Simplocaria	Simplocaria metallica CHU1	Paul Hebert	phebert@uoguelph.ca	Digital Morphology; BOLD Barcode Library (November, 2012)	A	Museum Vouchered	Arctic & Boreal Entomology	14-Aug-2006	Canada	Manitoba	Churchill	26 km SE Churchill, Twin Lakes burn site	Burned Area	58.617	-93.821
CHU06-COL1-472.1	CHU06-COL1-472.1	CHU06-COL1-472.1	BIOUG	Biodiversity Institute of Ontario	Arthropoda	Insecta	Coleoptera	Byrrhidae	Byrrhinae	Simplocaria	Simplocaria metallica CHU2	Paul Hebert	phebert@uoguelph.ca	Digital Morphology; BOLD Barcode Library (November, 2012)	A	Museum Vouchered	J. Witt	09-Aug-2010	Canada	Manitoba	Churchill	12 km S Churchill, Goose Creek Marina	Plankton haul	58.663	-94.166
09PROBE-CV056	L#09PROBE-3628	09PROBE-CV056	BIOUG	Biodiversity Institute of Ontario	Arthropoda	Insecta	Coleoptera	Cantharidae	Cantharinae	Podabrus	Podabrus CHU1	Andrew Smith	asmith@unlserve.unl.edu	Morphological identification	A	Museum Vouchered		08-Aug-2006	Canada	Manitoba	Churchill	2 km NW Churchill, Cape Merry		58.786	-94.202
09PROBE-CV057	L#09PROBE-3616	09PROBE-CV057	BIOUG	Biodiversity Institute of Ontario	Arthropoda	Insecta	Coleoptera	Cantharidae	Cantharinae	Podabrus	Podabrus CHU1	Andrew Smith	asmith@unlserve.unl.edu	Morphological identification	A	Museum Vouchered		08-Aug-2006	Canada	Manitoba	Churchill	2 km NW Churchill, Cape Merry		58.786	-94.202
09PROBE-CV060	L#09PROBE-3616	09PROBE-CV060	BIOUG	Biodiversity Institute of Ontario	Arthropoda	Insecta	Coleoptera	Cantharidae	Cantharinae	Podabrus	Podabrus CHU1	Andrew Smith	asmith@unlserve.unl.edu	Morphological identification	A	Museum Vouchered		15-Aug-2006	Canada	Manitoba	Churchill	Wapusk National Park, Broad River	willow pond	58.129	-92.865
09PROBE-CV061	L#09PROBE-3616	09PROBE-CV061	BIOUG	Biodiversity Institute of Ontario	Arthropoda	Insecta	Coleoptera	Cantharidae	Cantharinae	Podabrus	Podabrus CHU1	Thomas S. Woodcock	twoodcoc@uoguelph.ca	Digital Photograph; BOLD Barcode Library (November, 2012)	A	Museum Vouchered		15-Aug-2006	Canada	Manitoba	Churchill	Wapusk National Park, Broad River	willow pond	58.129	-92.865
09PROBE-CV062	L#09PROBE-3616	09PROBE-CV062	BIOUG	Biodiversity Institute of Ontario	Arthropoda	Insecta	Coleoptera	Cantharidae	Cantharinae	Podabrus	Podabrus CHU1	Andrew Smith	asmith@unlserve.unl.edu	Morphological identification	A	Museum Vouchered		15-Aug-2006	Canada	Manitoba	Churchill	Wapusk National Park, Broad River	willow pond	58.129	-92.865
09PROBE-CV074	L#09PROBE-3616	09PROBE-CV074	BIOUG	Biodiversity Institute of Ontario	Arthropoda	Insecta	Coleoptera	Cantharidae	Cantharinae	Podabrus	Podabrus CHU1	Andrew Smith	asmith@unlserve.unl.edu	Morphological identification	A	Museum Vouchered	M.Alperyn	05-Aug-2005	Canada	Manitoba	Churchill	16 km E Churchill, Bird Cove, Rock Bluff B	rock pools	58.768	-93.851
09PROBE-CV076	L#09PROBE-3624	09PROBE-CV076	BIOUG	Biodiversity Institute of Ontario	Arthropoda	Insecta	Coleoptera	Cantharidae	Cantharinae	Podabrus	Podabrus CHU1	Andrew Smith	asmith@unlserve.unl.edu	Morphological identification	A	Museum Vouchered	M.Alperyn	30-Jul-2005	Canada	Manitoba	Churchill	4 km SE Churchill, Dene Village	ditch	58.733	-94.111
MTCOL-0004	MTCOL-0004		CNC	Canadian National Collection of Insects, Arachnids and Nematodes	Arthropoda	Insecta	Coleoptera	Cantharidae	Cantharinae	Podabrus	Podabrus CHU1	Andrew Smith	asmith@unlserve.unl.edu	Morphological identification	A	Museum Vouchered	PKevan/TWoodcock	09-Jul-2008	Canada	Manitoba	Churchill	18 km E Churchill, Halfway Point	E. Of Halfway Pt.	58.772	-93.843
MTCOL-0027	MTCOL-0027		CNC	Canadian National Collection of Insects, Arachnids and Nematodes	Arthropoda	Insecta	Coleoptera	Cantharidae	Cantharinae	Podabrus	Podabrus CHU1	Andrew Smith	asmith@unlserve.unl.edu	Morphological identification	A	Museum Vouchered	PKevan/TWoodcock	16-Jul-2009	Canada	Manitoba	Churchill	16 km E Churchill, krummholz formation	Krummholz forest@ Launch Rd.	58.754	-93.913
MTCOL-0029	MTCOL-0029		CNC	Canadian National Collection of Insects, Arachnids and Nematodes	Arthropoda	Insecta	Coleoptera	Cantharidae	Cantharinae	Podabrus	Podabrus CHU1	Andrew Smith	asmith@unlserve.unl.edu	Morphological identification	A	Museum Vouchered	PKevan/TWoodcock	16-Jul-2009	Canada	Manitoba	Churchill	16 km E Churchill, krummholz formation	Krummholz forest@ Launch Rd.	58.754	-93.913
MTCOL-0030	MTCOL-0030		CNC	Canadian National Collection of Insects, Arachnids and Nematodes	Arthropoda	Insecta	Coleoptera	Cantharidae	Cantharinae	Podabrus	Podabrus CHU1	Andrew Smith	asmith@unlserve.unl.edu	Morphological identification	A	Museum Vouchered	PKevan/TWoodcock	24-Jul-2010	Canada	Manitoba	Churchill	Vicinity of Churchill, welcome sign		58.758	-94.152
PROBE-TW0485	PROBE-TW0485	PROBE-TW0485	BIOUG	Biodiversity Institute of Ontario	Arthropoda	Insecta	Coleoptera	Cantharidae	Cantharinae	Podabrus	Podabrus CHU1	Andrew Smith	asmith@unlserve.unl.edu	Morphological identification	A	Museum Vouchered	PKevan/TWoodcock	16-Jul-2009	Canada	Manitoba	Churchill	26 km SE Churchill, Twin Lakes burn site	Peat Plateau nr. Twin Lakes burn	58.635	-93.835
TWCOL-2009	TWCOL-2009		WRME	University of Manitoba, Wallis Roughley Museum of Entomology	Arthropoda	Insecta	Coleoptera	Cantharidae	Cantharinae	Podabrus	Podabrus CHU2	Thomas S. Woodcock	twoodcoc@uoguelph.ca	Digital Photograph; BOLD Barcode Library (November, 2012)	A	Museum Vouchered	Arctic & Boreal Entomology	11-Aug-2006	Canada	Manitoba	Churchill	2 km S Churchill, Beech Bay		58.747	-94.134
TWCOL-2010	TWCOL-2010		WRME	University of Manitoba, Wallis Roughley Museum of Entomology	Arthropoda	Insecta	Coleoptera	Cantharidae	Cantharinae	Podabrus	Podabrus CHU2	Thomas S. Woodcock	twoodcoc@uoguelph.ca	Digital Photograph; BOLD Barcode Library (November, 2012)	A	Museum Vouchered	Arctic & Boreal Entomology	11-Aug-2006	Canada	Manitoba	Churchill	2 km S Churchill, Beech Bay		58.747	-94.134
CHU-MXC-043	L#07WNP-354	CHU-MXC-043	BIOUG	Biodiversity Institute of Ontario	Arthropoda	Insecta	Coleoptera	Cantharidae	Cantharinae	Podabrus	Podabrus CHU3	Andrew Smith	asmith@unlserve.unl.edu	Morphological identification	A	Museum Vouchered	P.G.Kevan	22-Aug-2006	Canada	Manitoba	Churchill	8 km E Churchill, Polar Bear Alley		58.765	-93.997
MTCOL-0031	MTCOL-0031		CNC	Canadian National Collection of Insects, Arachnids and Nematodes	Arthropoda	Insecta	Coleoptera	Cantharidae	Cantharinae	Podabrus	Podabrus CHU3	Andrew Smith	asmith@unlserve.unl.edu	Morphological identification	A	Museum Vouchered	PKevan/TWoodcock	24-Jul-2010	Canada	Manitoba	Churchill	Vicinity of Churchill, welcome sign		58.758	-94.152
MTCOL-0032	MTCOL-0032		CNC	Canadian National Collection of Insects, Arachnids and Nematodes	Arthropoda	Insecta	Coleoptera	Cantharidae	Cantharinae	Podabrus	Podabrus CHU3	Andrew Smith	asmith@unlserve.unl.edu	Morphological identification	A	Museum Vouchered	PKevan/TWoodcock	24-Jul-2010	Canada	Manitoba	Churchill	Vicinity of Churchill, welcome sign		58.758	-94.152
PROBE-TW0475	PROBE-TW0475	PROBE-TW0475	BIOUG	Biodiversity Institute of Ontario	Arthropoda	Insecta	Coleoptera	Cantharidae	Cantharinae	Podabrus	Podabrus CHU3	Andrew Smith	asmith@unlserve.unl.edu	Morphological identification	A	Museum Vouchered	PKevan/TWoodcock	08-Jul-2008	Canada	Manitoba	Churchill	26 km SE Churchill, Twin Lakes moraine	Road nr. Twin Lakes, along kame	58.631	-93.792
05CHU-COL-0048	05CHU-COLHM-0048		WRME	University of Manitoba, Wallis Roughley Museum of Entomology	Arthropoda	Insecta	Coleoptera	Cantharidae	Cantharinae	Podabrus	Podabrus CHU4	Andrew Smith	asmith@unlserve.unl.edu	Morphological identification	A	Museum Vouchered	P.G.Kevan	22-Aug-2006	Canada	Manitoba	Churchill	16 km E Churchill, krummholz formation		58.754	-93.913
05CHU-COL-0071	05CHU-COLHM-0071		WRME	University of Manitoba, Wallis Roughley Museum of Entomology	Arthropoda	Insecta	Coleoptera	Cantharidae	Cantharinae	Podabrus	Podabrus CHU4	Andrew Smith	asmith@unlserve.unl.edu	Morphological identification	A	Museum Vouchered	P.G.Kevan	22-Aug-2006	Canada	Manitoba	Churchill	8 km E Churchill, Polar Bear Alley		58.765	-93.997
05CHU-COL-0087	05CHU-COLHM-0087		WRME	University of Manitoba, Wallis Roughley Museum of Entomology	Arthropoda	Insecta	Coleoptera	Cantharidae	Cantharinae	Podabrus	Podabrus CHU4	Andrew Smith	asmith@unlserve.unl.edu	Morphological identification	A	Museum Vouchered	P.G.Kevan	23-Aug-2006	Canada	Manitoba	Churchill	26 km SE Churchill, Twin Lakes		58.629	-93.797
05CHU-COL-0088	05CHU-COLHM-0088		WRME	University of Manitoba, Wallis Roughley Museum of Entomology	Arthropoda	Insecta	Coleoptera	Cantharidae	Cantharinae	Podabrus	Podabrus CHU4	Andrew Smith	asmith@unlserve.unl.edu	Morphological identification	A	Museum Vouchered	P.G.Kevan	23-Aug-2006	Canada	Manitoba	Churchill	26 km SE Churchill, Twin Lakes		58.629	-93.797
CHU06-COL-429	CHU06-COL-429	CHU06-COL-429	BIOUG	Biodiversity Institute of Ontario	Arthropoda	Insecta	Coleoptera	Cantharidae	Cantharinae	Podabrus	Podabrus CHU4	Thomas S. Woodcock	twoodcoc@uoguelph.ca	Digital Photograph; BOLD Barcode Library (November, 2012)	I	Museum Vouchered	P.G.Kevan	23-Aug-2006	Canada	Manitoba	Churchill	26 km SE Churchill, Twin Lakes		58.629	-93.797
CHU06-COL-464	CHU06-COL-464	CHU06-COL-464	BIOUG	Biodiversity Institute of Ontario	Arthropoda	Insecta	Coleoptera	Cantharidae	Cantharinae	Podabrus	Podabrus CHU4	Thomas S. Woodcock	twoodcoc@uoguelph.ca	Digital Photograph; BOLD Barcode Library (November, 2012)	I	Museum Vouchered	P.G.Kevan	23-Aug-2006	Canada	Manitoba	Churchill	16 km E Churchill, Bird Cove		58.77	-93.842
HLC-17326	HLC-17326	HLC-17326	BIOUG	Biodiversity Institute of Ontario	Arthropoda	Insecta	Coleoptera	Cantharidae	Cantharinae	Podabrus	Podabrus CHU4	Andrew Smith	asmith@unlserve.unl.edu	Morphological identification	A	Museum Vouchered	P.G.Kevan	23-Aug-2006	Canada	Manitoba	Churchill	16 km E Churchill, Bird Cove		58.77	-93.842
MTCOL-0012	MTCOL-0012		CNC	Canadian National Collection of Insects, Arachnids and Nematodes	Arthropoda	Insecta	Coleoptera	Cantharidae	Cantharinae	Podabrus	Podabrus CHU4	Andrew Smith	asmith@unlserve.unl.edu	Morphological identification	A	Museum Vouchered	P.G.Kevan	23-Aug-2006	Canada	Manitoba	Churchill	16 km E Churchill, Bird Cove		58.77	-93.842
CHU06-COL-428	CHU06-COL-428	CHU06-COL-428	BIOUG	Biodiversity Institute of Ontario	Arthropoda	Insecta	Coleoptera	Cantharidae	Cantharinae	Podabrus	Podabrus CHU5	Thomas S. Woodcock	twoodcoc@uoguelph.ca	Digital Photograph; BOLD Barcode Library (November, 2012)	I	Museum Vouchered	P.G.Kevan	22-Aug-2006	Canada	Manitoba	Churchill	8 km E Churchill, Polar Bear Alley		58.765	-93.997
TWCOL-2092	TWCOL-2092		WRME	University of Manitoba, Wallis Roughley Museum of Entomology	Arthropoda	Insecta	Coleoptera	Cantharidae	Cantharinae	Podabrus	Podabrus CHU5	Thomas S. Woodcock	twoodcoc@uoguelph.ca	Digital Photograph; BOLD Barcode Library (November, 2012)	A	Museum Vouchered	C.Rosarius	19-Aug-2006	Canada	Manitoba	Churchill	26 km SE Churchill, Twin Lakes	locality unconfirmed	58.622	-93.827
05CHU-COL-0085.1	05CHU-COL-0085.1	05CHU-COL-0085.1	BIOUG	Biodiversity Institute of Ontario	Arthropoda	Insecta	Coleoptera	Cantharidae	Cantharinae	Rhagonycha	Rhagonycha CHU1	Andrew Smith	asmith@unlserve.unl.edu	Morphological identification	A	Museum Vouchered	C.Sheffield		Canada	Manitoba	Churchill	16 km E Churchill, Bird Cove	bluffs/shore	58.77	-93.84
09PROBE-CV139	L#09PROBE-3616	09PROBE-CV139	BIOUG	Biodiversity Institute of Ontario	Arthropoda	Insecta	Coleoptera	Cantharidae	Cantharinae	Rhagonycha	Rhagonycha CHU1	Andrew Smith	asmith@unlserve.unl.edu	Morphological identification	A	Museum Vouchered	M.Alperyn	29-Jul-2005	Canada	Manitoba	Churchill	2 km S Churchill, Beech Bay	pond	58.745	-94.139
CHU05-COL-090	CHU05-COL-090	CHU05-COL-090	BIOUG	Biodiversity Institute of Ontario	Arthropoda	Insecta	Coleoptera	Cantharidae	Cantharinae	Rhagonycha	Rhagonycha CHU1	Andrew Smith	asmith@unlserve.unl.edu	Morphological identification	I	Museum Vouchered	G.Blagoev	29-Jul-2009	Canada	Manitoba	Churchill	16 km SW Churchill, Churchill River Pump House		58.626	-94.229
CHU06-COL-227	CHU06-COL-227	CHU06-COL-227	BIOUG	Biodiversity Institute of Ontario	Arthropoda	Insecta	Coleoptera	Cantharidae	Cantharinae	Rhagonycha	Rhagonycha CHU1	Andrew Smith	asmith@unlserve.unl.edu	Morphological identification	I	Museum Vouchered	C.Sheffield	23-Jul-2005	Canada	Manitoba	Churchill	11 km S Churchill, Goose Creek		58.663	-94.167
CHU06-COL-229	CHU06-COL-229	CHU06-COL-229	BIOUG	Biodiversity Institute of Ontario	Arthropoda	Insecta	Coleoptera	Cantharidae	Cantharinae	Rhagonycha	Rhagonycha CHU1	Andrew Smith	asmith@unlserve.unl.edu	Morphological identification	I	Museum Vouchered	C.Sheffield	31-Jul-2005	Canada	Manitoba	Churchill	22 km E Churchill, CNSC		58.738	-93.819
CHU-MXC-044	L#07WNP-354	CHU-MXC-044	BIOUG	Biodiversity Institute of Ontario	Arthropoda	Insecta	Coleoptera	Cantharidae	Cantharinae	Rhagonycha	Rhagonycha CHU1	Andrew Smith	asmith@unlserve.unl.edu	Morphological identification	A	Museum Vouchered	P.G.Kevan	22-Aug-2006	Canada	Manitoba	Churchill	8 km E Churchill, Polar Bear Alley		58.765	-93.997
PROBE-TW0508	PROBE-TW0508	PROBE-TW0508	BIOUG	Biodiversity Institute of Ontario	Arthropoda	Insecta	Coleoptera	Cantharidae	Cantharinae	Rhagonycha	Rhagonycha CHU1	Andrew Smith	asmith@unlserve.unl.edu	Morphological identification	A	Museum Vouchered	PKevan/TWoodcock	23-Jul-2010	Canada	Manitoba	Churchill	38 km S Churchill, Bylot station		58.424	-94.134
TWCOL-2093	TWCOL-2093		WRME	University of Manitoba, Wallis Roughley Museum of Entomology	Arthropoda	Insecta	Coleoptera	Cantharidae	Cantharinae	Rhagonycha	Rhagonycha CHU1	Andrew Smith	asmith@unlserve.unl.edu	Morphological identification	A	Museum Vouchered	C.Rosarius	19-Aug-2006	Canada	Manitoba	Churchill	26 km SE Churchill, Twin Lakes	locality unconfirmed	58.622	-93.827
CHU06-COL1-282	CHU06-COL1-282		WRME	University of Manitoba, Wallis Roughley Museum of Entomology	Arthropoda	Insecta	Coleoptera	Carabidae	Harpalinae	Agonum	Agonum affine	Henri Goulet	gouleth@agr.gc.ca	Morphological identification	A	Museum Vouchered	P.G.Kevan	15-Aug-2006	Canada	Manitoba	Churchill	Wapusk National Park, Broad River		58.137	-92.849
CHU06-COL-006	CHU06-COL-006	CHU06-COL-006	BIOUG	Biodiversity Institute of Ontario	Arthropoda	Insecta	Coleoptera	Carabidae	Harpalinae	Agonum	Agonum CHU1	Thomas S. Woodcock	twoodcoc@uoguelph.ca	Digital Photograph; BOLD Barcode Library (November, 2012)	I	Museum Vouchered	G.Blagoev	29-Jul-2009	Canada	Manitoba	Churchill	16 km SW Churchill, Churchill River Pump House		58.626	-94.229
CHU06-COL-009	CHU06-COL-009	CHU06-COL-009	BIOUG	Biodiversity Institute of Ontario	Arthropoda	Insecta	Coleoptera	Carabidae	Harpalinae	Agonum	Agonum CHU1	Thomas S. Woodcock	twoodcoc@uoguelph.ca	Digital Photograph; BOLD Barcode Library (November, 2012)	I	Museum Vouchered	G.Blagoev	29-Jul-2009	Canada	Manitoba	Churchill	16 km SW Churchill, Churchill River Pump House		58.626	-94.229
CHU06-COL-011	CHU06-COL-011	CHU06-COL-011	BIOUG	Biodiversity Institute of Ontario	Arthropoda	Insecta	Coleoptera	Carabidae	Harpalinae	Agonum	Agonum CHU1	Thomas S. Woodcock	twoodcoc@uoguelph.ca	Digital Photograph; BOLD Barcode Library (November, 2012)	I	Museum voucher, Pinned specimen	G.Blagoev	29-Jul-2009	Canada	Manitoba	Churchill	16 km SW Churchill, Churchill River Pump House		58.626	-94.229
CHU06-COL-031	CHU06-COL-031	CHU06-COL-031	BIOUG	Biodiversity Institute of Ontario	Arthropoda	Insecta	Coleoptera	Carabidae	Harpalinae	Agonum	Agonum CHU1	Thomas S. Woodcock	twoodcoc@uoguelph.ca	Digital Photograph; BOLD Barcode Library (November, 2012)	I	Museum Vouchered		19-Jul-2009	Canada	Manitoba	Churchill	26 km SE Churchill, Twin Lakes burn site, Balsam Pond		58.617	-93.812
CHU06-COL-261	CHU06-COL-261	CHU06-COL-261	BIOUG	Biodiversity Institute of Ontario	Arthropoda	Insecta	Coleoptera	Carabidae	Harpalinae	Agonum	Agonum CHU1	Thomas S. Woodcock	twoodcoc@uoguelph.ca	Digital Photograph; BOLD Barcode Library (November, 2012)	I	Museum Vouchered	Arctic & Boreal Entomology	09-Aug-2006	Canada	Manitoba	Churchill	16 km SW Churchill, Churchill River Pump House	Pump House	58.626	-94.228
CHU06-COL-265	CHU06-COL-265	CHU06-COL-265	BIOUG	Biodiversity Institute of Ontario	Arthropoda	Insecta	Coleoptera	Carabidae	Harpalinae	Agonum	Agonum CHU1	Thomas S. Woodcock	twoodcoc@uoguelph.ca	Digital Photograph; BOLD Barcode Library (November, 2012)	I	Museum Vouchered	Arctic & Boreal Entomology	09-Aug-2006	Canada	Manitoba	Churchill	16 km SW Churchill, Churchill River Pump House	Pump House	58.626	-94.228
BIOUG01006-G10	L#10PROBE-1496	BIOUG01006-G10	BIOUG	Biodiversity Institute of Ontario	Arthropoda	Insecta	Coleoptera	Carabidae	Harpalinae	Agonum	Agonum nigriceps	Elizabeth Boyle	eboyle@uoguelph.ca	Digital Photograph; BOLD Barcode Library (November, 2012)	A	museum vouchered	E.Boyle	18-Jun-2010	Canada	Manitoba	Churchill	26 km SE Churchill, Twin Lakes burn site	Pond	58.6192	-93.8291
10PROBE-20713	LV0708-03	10PROBE-20713	BIOUG	Biodiversity Institute of Ontario	Arthropoda	Insecta	Coleoptera	Carabidae	Harpalinae	Agonum	Agonum placidum	Thomas S. Woodcock	twoodcoc@uoguelph.ca	Digital Photograph; BOLD Barcode Library (November, 2012)	A	Museum Vouchered	M.Alperyn	29-Jul-2005	Canada	Manitoba	Churchill	2 km S Churchill, Beech Bay	pond	58.745	-94.139
07PROBE-04825	07PROBE-04825	07PROBE-04825	BIOUG	Biodiversity Institute of Ontario	Arthropoda	Insecta	Coleoptera	Carabidae	Harpalinae	Amara	Amara alpina	Thomas S. Woodcock	twoodcoc@uoguelph.ca	Digital Photograph; BOLD Barcode Library (November, 2012)	A	Museum Vouchered	C.Sheffield		Canada	Manitoba	Churchill	26 km SE Churchill, Twin Lakes fen		58.632	-93.786
07PROBE-04826	07PROBE-04826	07PROBE-04826	BIOUG	Biodiversity Institute of Ontario	Arthropoda	Insecta	Coleoptera	Carabidae	Harpalinae	Amara	Amara alpina	Thomas S. Woodcock	twoodcoc@uoguelph.ca	Digital Photograph; BOLD Barcode Library (November, 2012)	A	Museum Vouchered	C.Sheffield		Canada	Manitoba	Churchill	26 km SE Churchill, Twin Lakes fen		58.632	-93.786
07PROBE-05031	07PROBE-05031	07PROBE-05031	BIOUG	Biodiversity Institute of Ontario	Arthropoda	Insecta	Coleoptera	Carabidae	Harpalinae	Amara	Amara alpina	Thomas S. Woodcock	twoodcoc@uoguelph.ca	Digital Photograph; BOLD Barcode Library (November, 2012)	A	Museum Vouchered		25-Jul-2007	Canada	Manitoba	Churchill	5 km E Churchill, Gun Range		58.757	-93.984
08CHUCOL-CV087	L#Col0122	08CHUCOL-CV087	BIOUG	Biodiversity Institute of Ontario	Arthropoda	Insecta	Coleoptera	Carabidae	Harpalinae	Amara	Amara alpina	Thomas S. Woodcock	twoodcoc@uoguelph.ca	Digital Photograph; BOLD Barcode Library (November, 2012)	A	Museum Vouchered	C.Rosarius	19-Aug-2006	Canada	Manitoba	Churchill	26 km SE Churchill, Twin Lakes	locality unconfirmed	58.622	-93.827
CHU06-COL1-078	CHU06-COL1-078		WRME	University of Manitoba, Wallis Roughley Museum of Entomology	Arthropoda	Insecta	Coleoptera	Carabidae	Harpalinae	Amara	Amara alpina	Henri Goulet	gouleth@agr.gc.ca	Morphological identification	A	Museum Vouchered	P.G.Kevan		Canada	Manitoba	Churchill	unspecified locality	(general coordinate)	58.74	-93.82
CHU06-COL1-080	CHU06-COL1-080		WRME	University of Manitoba, Wallis Roughley Museum of Entomology	Arthropoda	Insecta	Coleoptera	Carabidae	Harpalinae	Amara	Amara alpina	Thomas S. Woodcock	twoodcoc@uoguelph.ca	Digital Photograph; BOLD Barcode Library (November, 2012)	A	Museum Vouchered	P.G.Kevan		Canada	Manitoba	Churchill	unspecified locality	(general coordinate)	58.74	-93.82
CHU06-COL1-159	CHU06-COL1-159		WRME	University of Manitoba, Wallis Roughley Museum of Entomology	Arthropoda	Insecta	Coleoptera	Carabidae	Harpalinae	Amara	Amara alpina	Thomas S. Woodcock	twoodcoc@uoguelph.ca	Digital Photograph; BOLD Barcode Library (November, 2012)	A	Museum Vouchered	P.G.Kevan	18-Aug-2006	Canada	Manitoba	Churchill	8 km E Churchill, Polar Bear Alley	PFTS	58.765	-93.997
CHU06-COL1-167	CHU06-COL1-167		WRME	University of Manitoba, Wallis Roughley Museum of Entomology	Arthropoda	Insecta	Coleoptera	Carabidae	Harpalinae	Amara	Amara alpina	Thomas S. Woodcock	twoodcoc@uoguelph.ca	Digital Photograph; BOLD Barcode Library (November, 2012)	A	Museum Vouchered	P.G.Kevan	12-Aug-2006	Canada	Manitoba	Churchill	26 km SE Churchill, Twin Lakes	PFTS	58.63	-93.819
CHU06-COL1-170.1	CHU06-COL1-170.1	CHU06-COL1-170.1	BIOUG	Biodiversity Institute of Ontario	Arthropoda	Insecta	Coleoptera	Carabidae	Harpalinae	Amara	Amara alpina	Thomas S. Woodcock	twoodcoc@uoguelph.ca	Digital Photograph; BOLD Barcode Library (November, 2012)	A	Museum Vouchered	J. Bowman	07-Aug-2010	Canada	Manitoba	Churchill	10 km SE Churchill, Farnworth Lake (Landing L.)	Willow	58.705	-94.052
CHU06-COL1-265	CHU06-COL1-265		WRME	University of Manitoba, Wallis Roughley Museum of Entomology	Arthropoda	Insecta	Coleoptera	Carabidae	Harpalinae	Amara	Amara alpina	Henri Goulet	gouleth@agr.gc.ca	Morphological identification	A	Museum Vouchered	P.G.Kevan	24-Aug-2006	Canada	Manitoba	Churchill	26 km SE Churchill, Twin Lakes fen	sphagnum bog	58.634	-93.786
CHU06-COL1-287.1	CHU06-COL1-287.1	CHU06-COL1-287.1	BIOUG	Biodiversity Institute of Ontario	Arthropoda	Insecta	Coleoptera	Carabidae	Harpalinae	Amara	Amara alpina	Thomas S. Woodcock	twoodcoc@uoguelph.ca	Digital Photograph; BOLD Barcode Library (November, 2012)	A	Museum Vouchered	L. Van Seggelen	08-Aug-2010	Canada	Manitoba	Churchill	23 km E Churchill, Ramsay Creek	Willows-highland	58.731	-93.78
CHU06-COL1-291	CHU06-COL1-291		WRME	University of Manitoba, Wallis Roughley Museum of Entomology	Arthropoda	Insecta	Coleoptera	Carabidae	Harpalinae	Amara	Amara alpina	Thomas S. Woodcock	twoodcoc@uoguelph.ca	Digital Photograph; BOLD Barcode Library (November, 2012)	A	Museum Vouchered	P.G.Kevan	15-Aug-2006	Canada	Manitoba	Churchill	Wapusk National Park, Broad River	willow pored	58.137	-92.849
CHU06-COL1-292	CHU06-COL1-292		WRME	University of Manitoba, Wallis Roughley Museum of Entomology	Arthropoda	Insecta	Coleoptera	Carabidae	Harpalinae	Amara	Amara alpina	Thomas S. Woodcock	twoodcoc@uoguelph.ca	Digital Photograph; BOLD Barcode Library (November, 2012)	A	Museum Vouchered	P.G.Kevan	15-Aug-2006	Canada	Manitoba	Churchill	Wapusk National Park, Broad River	willow pored	58.137	-92.849
CHU06-COL1-293	CHU06-COL1-293		WRME	University of Manitoba, Wallis Roughley Museum of Entomology	Arthropoda	Insecta	Coleoptera	Carabidae	Harpalinae	Amara	Amara alpina	Thomas S. Woodcock	twoodcoc@uoguelph.ca	Digital Photograph; BOLD Barcode Library (November, 2012)	A	Museum Vouchered	P.G.Kevan	15-Aug-2006	Canada	Manitoba	Churchill	Wapusk National Park, Broad River	willow pored	58.137	-92.849
CHU06-COL1-294	CHU06-COL1-294		WRME	University of Manitoba, Wallis Roughley Museum of Entomology	Arthropoda	Insecta	Coleoptera	Carabidae	Harpalinae	Amara	Amara alpina	Thomas S. Woodcock	twoodcoc@uoguelph.ca	Digital Photograph; BOLD Barcode Library (November, 2012)	A	Museum Vouchered	P.G.Kevan	19-Aug-2006	Canada	Manitoba	Churchill	21 km E Churchill, Tundra Buggy parking		58.738	-93.824
CHU06-COL1-544	CHU06-COL1-544		WRME	University of Manitoba, Wallis Roughley Museum of Entomology	Arthropoda	Insecta	Coleoptera	Carabidae	Harpalinae	Amara	Amara alpina	Thomas S. Woodcock	twoodcoc@uoguelph.ca	Digital Photograph; BOLD Barcode Library (November, 2012)	A	Museum Vouchered	P.G.Kevan	21-Aug-2006	Canada	Manitoba	Churchill	Vicinity of Churchill, Grain Elevators	PFTS	58.776	-94.188
CHU06-COL-206	CHU06-COL-206	CHU06-COL-206	BIOUG	Biodiversity Institute of Ontario	Arthropoda	Insecta	Coleoptera	Carabidae	Harpalinae	Amara	Amara alpina	Thomas S. Woodcock	twoodcoc@uoguelph.ca	Digital Photograph; BOLD Barcode Library (November, 2012)	I	Museum Vouchered	C.Sheffield	05-Aug-2005	Canada	Manitoba	Churchill	22 km E Churchill, CNSC		58.738	-93.819
CHU06-COL-226	CHU06-COL-226	CHU06-COL-226	BIOUG	Biodiversity Institute of Ontario	Arthropoda	Insecta	Coleoptera	Carabidae	Harpalinae	Amara	Amara alpina	Thomas S. Woodcock	twoodcoc@uoguelph.ca	Digital Photograph; BOLD Barcode Library (November, 2012)	I	Museum Vouchered	C.Sheffield	28-Jul-2005	Canada	Manitoba	Churchill	16 km E Churchill, Bird Cove		58.77	-93.842
JBWM0276784	JBWM0276784	JBWM0276784	WRME	University of Manitoba, Wallis Roughley Museum of Entomology	Arthropoda	Insecta	Coleoptera	Carabidae	Harpalinae	Amara	Amara alpina	Rob Roughley	rob_roughley@umanitoba.ca	Morphological identification	A	Museum Vouchered	Arctic & Boreal Entomology	11-Aug-2006	Canada	Manitoba	Churchill	16 km E Churchill, krummholz formation		58.754	-93.913
CHU06-COL-207	CHU06-COL-207	CHU06-COL-207	BIOUG	Biodiversity Institute of Ontario	Arthropoda	Insecta	Coleoptera	Carabidae	Harpalinae	Amara	Amara CHU1	Thomas S. Woodcock	twoodcoc@uoguelph.ca	Digital Photograph; BOLD Barcode Library (November, 2012)	I	Museum Vouchered	C.Sheffield	05-Aug-2005	Canada	Manitoba	Churchill	22 km E Churchill, CNSC		58.738	-93.819
CHU06-COL1-217	CHU06-COL1-217		WRME	University of Manitoba, Wallis Roughley Museum of Entomology	Arthropoda	Insecta	Coleoptera	Carabidae	Harpalinae	Amara	Amara glacialis	Henri Goulet	gouleth@agr.gc.ca	Morphological identification	A	Museum Vouchered	P.G.Kevan	18-Aug-2006	Canada	Manitoba	Churchill	16 km E Churchill, Bird Cove	sea lettuce PFTS	58.769	-93.891
07PROBE-05013	07PROBE-05013	07PROBE-05013	BIOUG	Biodiversity Institute of Ontario	Arthropoda	Insecta	Coleoptera	Carabidae	Harpalinae	Amara	Amara hyperborea	Thomas S. Woodcock	twoodcoc@uoguelph.ca	Digital Photograph; BOLD Barcode Library (November, 2012)	A	Museum Vouchered		25-Jul-2007	Canada	Manitoba	Churchill	5 km E Churchill, Gun Range		58.757	-93.984
CHU06-COL1-077	CHU06-COL1-077		WRME	University of Manitoba, Wallis Roughley Museum of Entomology	Arthropoda	Insecta	Coleoptera	Carabidae	Harpalinae	Amara	Amara hyperborea	Henri Goulet	gouleth@agr.gc.ca	Morphological identification	A	Museum Vouchered	P.G.Kevan		Canada	Manitoba	Churchill	unspecified locality	(general coordinate)	58.74	-93.82
CHU06-COL1-079	CHU06-COL1-079		WRME	University of Manitoba, Wallis Roughley Museum of Entomology	Arthropoda	Insecta	Coleoptera	Carabidae	Harpalinae	Amara	Amara hyperborea	Henri Goulet	gouleth@agr.gc.ca	Morphological identification	A	Museum Vouchered	P.G.Kevan		Canada	Manitoba	Churchill	unspecified locality	(general coordinate)	58.74	-93.82
05CHU-COL-0030.1	05CHU-COL-0030.1	05CHU-COL-0030.1	BIOUG	Biodiversity Institute of Ontario	Arthropoda	Insecta	Coleoptera	Carabidae	Harpalinae	Amara	Amara pseudobrunnea	Thomas S. Woodcock	twoodcoc@uoguelph.ca	Digital Photograph; BOLD Barcode Library (November, 2012)	A	Museum Vouchered	C.Sheffield		Canada	Manitoba	Churchill	16 km E Churchill, Bird Cove		58.769	-93.891
05CHU-COL-0014	05CHU-COLHM-0014		WRME	University of Manitoba, Wallis Roughley Museum of Entomology	Arthropoda	Insecta	Coleoptera	Carabidae	Harpalinae	Amara	Amara quenseli	Thomas S. Woodcock	twoodcoc@uoguelph.ca	Digital Photograph; BOLD Barcode Library (November, 2012)	A	Museum Vouchered	P.G.Kevan	23-Aug-2006	Canada	Manitoba	Churchill	8 km E Churchill, Polar Bear Alley		58.765	-93.997
05CHU-COL-0049	05CHU-COLHM-0049		WRME	University of Manitoba, Wallis Roughley Museum of Entomology	Arthropoda	Insecta	Coleoptera	Carabidae	Harpalinae	Amara	Amara quenseli	Thomas S. Woodcock	twoodcoc@uoguelph.ca	Digital Photograph; BOLD Barcode Library (November, 2012)	A	Museum Vouchered	P.G.Kevan	22-Aug-2006	Canada	Manitoba	Churchill	16 km E Churchill, krummholz formation		58.754	-93.913
07PROBE-04261	J.Lankshear J.McGowan	07PROBE-04261	BIOUG	Biodiversity Institute of Ontario	Arthropoda	Insecta	Coleoptera	Carabidae	Harpalinae	Amara	Amara quenseli	Thomas S. Woodcock	twoodcoc@uoguelph.ca	Digital Photograph; BOLD Barcode Library (November, 2012)	A	Museum Vouchered	PKevan/TWoodcock	16-Jul-2008	Canada	Manitoba	Churchill	18 km E Churchill, Halfway Point	E. Of Halfway Pt.	58.772	-93.843
07PROBE-04829	07PROBE-04829	07PROBE-04829	BIOUG	Biodiversity Institute of Ontario	Arthropoda	Insecta	Coleoptera	Carabidae	Harpalinae	Amara	Amara quenseli	Thomas S. Woodcock	twoodcoc@uoguelph.ca	Digital Photograph; BOLD Barcode Library (November, 2012)	A	Museum Vouchered	C.Sheffield		Canada	Manitoba	Churchill	22 km E Churchill, CNSC		58.73	-93.82
07PROBE-04996	07PROBE-04996	07PROBE-04996	BIOUG	Biodiversity Institute of Ontario	Arthropoda	Insecta	Coleoptera	Carabidae	Harpalinae	Amara	Amara quenseli	Thomas S. Woodcock	twoodcoc@uoguelph.ca	Digital Photograph; BOLD Barcode Library (November, 2012)	A	Museum Vouchered		25-Jul-2007	Canada	Manitoba	Churchill	5 km E Churchill, Gun Range		58.757	-93.984
07PROBE-04997.1	07PROBE-04997.1	07PROBE-04997.1	BIOUG	Biodiversity Institute of Ontario	Arthropoda	Insecta	Coleoptera	Carabidae	Harpalinae	Amara	Amara quenseli	Thomas S. Woodcock	twoodcoc@uoguelph.ca	Digital Photograph; BOLD Barcode Library (November, 2012)	A	Museum Vouchered		25-Jul-2007	Canada	Manitoba	Churchill	5 km E Churchill, Gun Range		58.757	-93.984
07PROBE-04999	07PROBE-04999	07PROBE-04999	BIOUG	Biodiversity Institute of Ontario	Arthropoda	Insecta	Coleoptera	Carabidae	Harpalinae	Amara	Amara quenseli	Thomas S. Woodcock	twoodcoc@uoguelph.ca	Digital Photograph; BOLD Barcode Library (November, 2012)	A	Museum Vouchered		25-Jul-2007	Canada	Manitoba	Churchill	5 km E Churchill, Gun Range		58.757	-93.984
07PROBE-05002	07PROBE-05002	07PROBE-05002	BIOUG	Biodiversity Institute of Ontario	Arthropoda	Insecta	Coleoptera	Carabidae	Harpalinae	Amara	Amara quenseli	Thomas S. Woodcock	twoodcoc@uoguelph.ca	Digital Photograph; BOLD Barcode Library (November, 2012)	A	Museum Vouchered		25-Jul-2007	Canada	Manitoba	Churchill	5 km E Churchill, Gun Range		58.757	-93.984
07PROBE-05004	07PROBE-05004	07PROBE-05004	BIOUG	Biodiversity Institute of Ontario	Arthropoda	Insecta	Coleoptera	Carabidae	Harpalinae	Amara	Amara quenseli	Thomas S. Woodcock	twoodcoc@uoguelph.ca	Digital Photograph; BOLD Barcode Library (November, 2012)	A	Museum Vouchered		25-Jul-2007	Canada	Manitoba	Churchill	5 km E Churchill, Gun Range		58.757	-93.984
CHU06-COL1-081	CHU06-COL1-081		WRME	University of Manitoba, Wallis Roughley Museum of Entomology	Arthropoda	Insecta	Coleoptera	Carabidae	Harpalinae	Amara	Amara quenseli	Thomas S. Woodcock	twoodcoc@uoguelph.ca	Digital Photograph; BOLD Barcode Library (November, 2012)	A	Museum Vouchered	P.G.Kevan		Canada	Manitoba	Churchill	unspecified locality	(general coordinate)	58.74	-93.82
CHU06-COL1-125.1	CHU06-COL1-125.1	CHU06-COL1-125.1	BIOUG	Biodiversity Institute of Ontario	Arthropoda	Insecta	Coleoptera	Carabidae	Harpalinae	Amara	Amara quenseli	Thomas S. Woodcock	twoodcoc@uoguelph.ca	Digital Photograph; BOLD Barcode Library (November, 2012)	A	Museum Vouchered	J. Bowman	11-Aug-2010	Canada	Manitoba	Churchill	5 km SE Churchill, Intersection of Goose Creek Rd and Canadian National Railway	1st set of tracks-willow	58.718	-94.124
CHU06-COL1-199	CHU06-COL1-199		WRME	University of Manitoba, Wallis Roughley Museum of Entomology	Arthropoda	Insecta	Coleoptera	Carabidae	Harpalinae	Amara	Amara quenseli	Thomas S. Woodcock	twoodcoc@uoguelph.ca	Digital Photograph; BOLD Barcode Library (November, 2012)	A	Museum Vouchered	P.G.Kevan	07-Aug-2006	Canada	Manitoba	Churchill	16 km SW Churchill, Churchill River Pump House		58.627	-94.23
CHU06-COL1-227	CHU06-COL1-227		WRME	University of Manitoba, Wallis Roughley Museum of Entomology	Arthropoda	Insecta	Coleoptera	Carabidae	Harpalinae	Amara	Amara quenseli	Thomas S. Woodcock	twoodcoc@uoguelph.ca	Digital Photograph; BOLD Barcode Library (November, 2012)	A	Museum Vouchered	P.G.Kevan	22-Aug-2006	Canada	Manitoba	Churchill	8 km E Churchill, Polar Bear Alley	Tundra- Sandy PFTS	58.765	-93.997
CHU06-COL1-261	CHU06-COL1-261		WRME	University of Manitoba, Wallis Roughley Museum of Entomology	Arthropoda	Insecta	Coleoptera	Carabidae	Harpalinae	Amara	Amara quenseli	Thomas S. Woodcock	twoodcoc@uoguelph.ca	Digital Photograph; BOLD Barcode Library (November, 2012)	A	Museum Vouchered	P.G.Kevan	22-Aug-2006	Canada	Manitoba	Churchill	8 km E Churchill, Polar Bear Alley	PFTS	58.765	-93.997
CHU06-COL1-266	CHU06-COL1-266		WRME	University of Manitoba, Wallis Roughley Museum of Entomology	Arthropoda	Insecta	Coleoptera	Carabidae	Harpalinae	Amara	Amara quenseli	Thomas S. Woodcock	twoodcoc@uoguelph.ca	Digital Photograph; BOLD Barcode Library (November, 2012)	A	Museum Vouchered	P.G.Kevan	04-Aug-2006	Canada	Manitoba	Churchill	22 km E Churchill, CNSC		58.73	-93.82
CHU06-COL1-271	CHU06-COL1-271		WRME	University of Manitoba, Wallis Roughley Museum of Entomology	Arthropoda	Insecta	Coleoptera	Carabidae	Harpalinae	Amara	Amara quenseli	Thomas S. Woodcock	twoodcoc@uoguelph.ca	Digital Photograph; BOLD Barcode Library (November, 2012)	A	Museum Vouchered	P.G.Kevan	26-Aug-2006	Canada	Manitoba	Churchill	23 km E Churchill, Fort Churchill	Rocket Launch	58.734	-93.789
CHU06-COL1-272	CHU06-COL1-272		WRME	University of Manitoba, Wallis Roughley Museum of Entomology	Arthropoda	Insecta	Coleoptera	Carabidae	Harpalinae	Amara	Amara quenseli	Henri Goulet	gouleth@agr.gc.ca	Morphological identification	A	Museum Vouchered	P.G.Kevan	26-Aug-2006	Canada	Manitoba	Churchill	23 km E Churchill, Fort Churchill	Rocket Launch	58.734	-93.789
CHU06-COL1-273	CHU06-COL1-273		WRME	University of Manitoba, Wallis Roughley Museum of Entomology	Arthropoda	Insecta	Coleoptera	Carabidae	Harpalinae	Amara	Amara quenseli	Thomas S. Woodcock	twoodcoc@uoguelph.ca	Digital Photograph; BOLD Barcode Library (November, 2012)	A	Museum Vouchered	P.G.Kevan	26-Aug-2006	Canada	Manitoba	Churchill	23 km E Churchill, Fort Churchill	Rocket Launch	58.734	-93.789
CHU06-COL1-274	CHU06-COL1-274		WRME	University of Manitoba, Wallis Roughley Museum of Entomology	Arthropoda	Insecta	Coleoptera	Carabidae	Harpalinae	Amara	Amara quenseli	Thomas S. Woodcock	twoodcoc@uoguelph.ca	Digital Photograph; BOLD Barcode Library (November, 2012)	A	Museum Vouchered	P.G.Kevan	26-Aug-2006	Canada	Manitoba	Churchill	23 km E Churchill, Fort Churchill	Rocket Launch	58.734	-93.789
CHU06-COL1-275	CHU06-COL1-275		WRME	University of Manitoba, Wallis Roughley Museum of Entomology	Arthropoda	Insecta	Coleoptera	Carabidae	Harpalinae	Amara	Amara quenseli	Thomas S. Woodcock	twoodcoc@uoguelph.ca	Digital Photograph; BOLD Barcode Library (November, 2012)	A	Museum Vouchered	P.G.Kevan	23-Aug-2006	Canada	Manitoba	Churchill	22 km E Churchill, CNSC		58.73	-93.82
CHU06-COL1-276	CHU06-COL1-276		WRME	University of Manitoba, Wallis Roughley Museum of Entomology	Arthropoda	Insecta	Coleoptera	Carabidae	Harpalinae	Amara	Amara quenseli	Thomas S. Woodcock	twoodcoc@uoguelph.ca	Digital Photograph; BOLD Barcode Library (November, 2012)	A	Museum Vouchered	P.G.Kevan	23-Aug-2006	Canada	Manitoba	Churchill	22 km E Churchill, CNSC		58.73	-93.82
CHU06-COL1-277	CHU06-COL1-277		WRME	University of Manitoba, Wallis Roughley Museum of Entomology	Arthropoda	Insecta	Coleoptera	Carabidae	Harpalinae	Amara	Amara quenseli	Thomas S. Woodcock	twoodcoc@uoguelph.ca	Digital Photograph; BOLD Barcode Library (November, 2012)	A	Museum Vouchered	P.G.Kevan	15-Aug-2006	Canada	Manitoba	Churchill	Wapusk National Park, Broad River		58.137	-92.849
CHU06-COL1-278.1	CHU06-COL1-278.1	CHU06-COL1-278.1	BIOUG	Biodiversity Institute of Ontario	Arthropoda	Insecta	Coleoptera	Carabidae	Harpalinae	Amara	Amara quenseli	Thomas S. Woodcock	twoodcoc@uoguelph.ca	Digital Photograph; BOLD Barcode Library (November, 2012)	A	Museum Vouchered	J. Bowman	06-Aug-2010	Canada	Manitoba	Churchill	12 km S Churchill, Goose Creek Marina	Willow	58.663	-94.168
CHU06-COL1-286	CHU06-COL1-286		WRME	University of Manitoba, Wallis Roughley Museum of Entomology	Arthropoda	Insecta	Coleoptera	Carabidae	Harpalinae	Amara	Amara quenseli	Thomas S. Woodcock	twoodcoc@uoguelph.ca	Digital Photograph; BOLD Barcode Library (November, 2012)	A	Museum Vouchered	P.G.Kevan	15-Aug-2006	Canada	Manitoba	Churchill	Wapusk National Park, Broad River	willow pored	58.137	-92.849
CHU06-COL1-526	CHU06-COL1-526		WRME	University of Manitoba, Wallis Roughley Museum of Entomology	Arthropoda	Insecta	Coleoptera	Carabidae	Harpalinae	Amara	Amara quenseli	Thomas S. Woodcock	twoodcoc@uoguelph.ca	Digital Photograph; BOLD Barcode Library (November, 2012)	A	Museum Vouchered	P.G.Kevan	20-Aug-2006	Canada	Manitoba	Churchill	Vicinity of Churchill, Grain Elevators	PFTS	58.776	-94.188
CHU06-COL1-527	CHU06-COL1-527		WRME	University of Manitoba, Wallis Roughley Museum of Entomology	Arthropoda	Insecta	Coleoptera	Carabidae	Harpalinae	Amara	Amara quenseli	Thomas S. Woodcock	twoodcoc@uoguelph.ca	Digital Photograph; BOLD Barcode Library (November, 2012)	A	Museum Vouchered	P.G.Kevan	20-Aug-2006	Canada	Manitoba	Churchill	22 km E Churchill, CNSC		58.73	-93.82
CHU06-COL1-528	CHU06-COL1-528		WRME	University of Manitoba, Wallis Roughley Museum of Entomology	Arthropoda	Insecta	Coleoptera	Carabidae	Harpalinae	Amara	Amara quenseli	Henri Goulet	gouleth@agr.gc.ca	Morphological identification	A	Museum Vouchered	P.G.Kevan	20-Aug-2006	Canada	Manitoba	Churchill	22 km E Churchill, CNSC		58.73	-93.82
CHU06-COL1-533	CHU06-COL1-533		WRME	University of Manitoba, Wallis Roughley Museum of Entomology	Arthropoda	Insecta	Coleoptera	Carabidae	Harpalinae	Amara	Amara quenseli	Thomas S. Woodcock	twoodcoc@uoguelph.ca	Digital Photograph; BOLD Barcode Library (November, 2012)	A	Museum Vouchered	P.G.Kevan	20-Aug-2006	Canada	Manitoba	Churchill	22 km E Churchill, CNSC		58.73	-93.82
CHU06-COL1-547	CHU06-COL1-547		WRME	University of Manitoba, Wallis Roughley Museum of Entomology	Arthropoda	Insecta	Coleoptera	Carabidae	Harpalinae	Amara	Amara quenseli	Thomas S. Woodcock	twoodcoc@uoguelph.ca	Digital Photograph; BOLD Barcode Library (November, 2012)	A	Museum Vouchered	P.G.Kevan	22-Aug-2006	Canada	Manitoba	Churchill	8 km E Churchill, Polar Bear Alley	sea lettuce PFTS	58.765	-93.997
05CHU-COL-0082.1	05CHU-COL-0082.1	05CHU-COL-0082.1	BIOUG	Biodiversity Institute of Ontario	Arthropoda	Insecta	Coleoptera	Carabidae	Harpalinae	Amara	Amara sinuosa	Thomas S. Woodcock	twoodcoc@uoguelph.ca	Digital Photograph; BOLD Barcode Library (November, 2012)	A	Museum Vouchered	C.Sheffield		Canada	Manitoba	Churchill	16 km E Churchill, Bird Cove	bluffs/shore	58.77	-93.84
07PROBE-04831	07PROBE-04831	07PROBE-04831	BIOUG	Biodiversity Institute of Ontario	Arthropoda	Insecta	Coleoptera	Carabidae	Harpalinae	Amara	Amara sinuosa	Yves Bousquet	yves.bousquet@agr.gc.ca	Morphological identification	A	Museum Vouchered	C.Sheffield		Canada	Manitoba	Churchill	22 km E Churchill, CNSC		58.73	-93.82
07PROBE-04995	07PROBE-04995	07PROBE-04995	BIOUG	Biodiversity Institute of Ontario	Arthropoda	Insecta	Coleoptera	Carabidae	Harpalinae	Amara	Amara sinuosa	Yves Bousquet	yves.bousquet@agr.gc.ca	Morphological identification	A	Museum Vouchered		25-Jul-2007	Canada	Manitoba	Churchill	5 km E Churchill, Gun Range		58.757	-93.984
07PROBE-04998	07PROBE-04998	07PROBE-04998	BIOUG	Biodiversity Institute of Ontario	Arthropoda	Insecta	Coleoptera	Carabidae	Harpalinae	Amara	Amara sinuosa	Yves Bousquet	yves.bousquet@agr.gc.ca	Morphological identification	A	Museum Vouchered		25-Jul-2007	Canada	Manitoba	Churchill	5 km E Churchill, Gun Range		58.757	-93.984
07PROBE-05000	07PROBE-05000	07PROBE-05000	BIOUG	Biodiversity Institute of Ontario	Arthropoda	Insecta	Coleoptera	Carabidae	Harpalinae	Amara	Amara sinuosa	Henri Goulet	gouleth@agr.gc.ca	Morphological identification	A	Museum Vouchered		25-Jul-2007	Canada	Manitoba	Churchill	5 km E Churchill, Gun Range		58.757	-93.984
07PROBE-05001	07PROBE-05001	07PROBE-05001	BIOUG	Biodiversity Institute of Ontario	Arthropoda	Insecta	Coleoptera	Carabidae	Harpalinae	Amara	Amara sinuosa	Thomas S. Woodcock	twoodcoc@uoguelph.ca	Digital Photograph; BOLD Barcode Library (November, 2012)	A	Museum Vouchered		25-Jul-2007	Canada	Manitoba	Churchill	5 km E Churchill, Gun Range		58.757	-93.984
CHU06-COL1-581	CHU06-COL1-581		WRME	University of Manitoba, Wallis Roughley Museum of Entomology	Arthropoda	Insecta	Coleoptera	Carabidae	Harpalinae	Amara	Amara sinuosa	Thomas S. Woodcock	twoodcoc@uoguelph.ca	Digital Photograph; BOLD Barcode Library (November, 2012)	A	Museum Vouchered	P.G.Kevan	18-Aug-2006	Canada	Manitoba	Churchill	16 km E Churchill, Bird Cove	Lyme grass PFTS	58.769	-93.891
CHU06-COL1-582	CHU06-COL1-582		WRME	University of Manitoba, Wallis Roughley Museum of Entomology	Arthropoda	Insecta	Coleoptera	Carabidae	Harpalinae	Amara	Amara sinuosa	Thomas S. Woodcock	twoodcoc@uoguelph.ca	Digital Photograph; BOLD Barcode Library (November, 2012)	A	Museum Vouchered	P.G.Kevan	18-Aug-2006	Canada	Manitoba	Churchill	16 km E Churchill, Bird Cove	Lyme grass PFTS	58.769	-93.891
CHU06-COL1-545.1	CHU06-COL1-545.1	CHU06-COL1-545.1	BIOUG	Biodiversity Institute of Ontario	Arthropoda	Insecta	Coleoptera	Carabidae	Harpalinae	Amara	Amara torrida	Thomas S. Woodcock	twoodcoc@uoguelph.ca	Digital Photograph; BOLD Barcode Library (November, 2012)	A	Museum Vouchered	J. Witt	09-Aug-2010	Canada	Manitoba	Churchill	16 km E Churchill, tundra ponds	Vegetation and margin samples	58.755	-93.915
CHU06-COL1-546	CHU06-COL1-546		WRME	University of Manitoba, Wallis Roughley Museum of Entomology	Arthropoda	Insecta	Coleoptera	Carabidae	Harpalinae	Amara	Amara torrida	Henri Goulet	gouleth@agr.gc.ca	Morphological identification	A	Museum Vouchered	P.G.Kevan	21-Aug-2006	Canada	Manitoba	Churchill	Vicinity of Churchill, Grain Elevators	PFTS	58.776	-94.188
CHU06-COL-205	CHU06-COL-205	CHU06-COL-205	BIOUG	Biodiversity Institute of Ontario	Arthropoda	Insecta	Coleoptera	Carabidae	Harpalinae	Amara	Amara torrida	Thomas S. Woodcock	twoodcoc@uoguelph.ca	Digital Photograph; BOLD Barcode Library (November, 2012)	I	Museum Vouchered	Brandon Laforest	31-Jul-2010	Canada	Manitoba	Churchill	10 km SE Churchill, Farnworth Lake (Landing L.)	grasses and willows on bank and around cabin	58.705	-94.054
JBWM0276643	JBWM0276643	JBWM0276643	WRME	University of Manitoba, Wallis Roughley Museum of Entomology	Arthropoda	Insecta	Coleoptera	Carabidae	Harpalinae	Amara	Amara torrida	Rob Roughley	rob_roughley@umanitoba.ca	Morphological identification	A	Museum Vouchered	Arctic & Boreal Entomology	09-Aug-2006	Canada	Manitoba	Churchill	16 km E Churchill, Bird Cove	tundra	58.771	-93.842
07PROBE-10090	07PROBE-10090	07PROBE-10090	BIOUG	Biodiversity Institute of Ontario	Arthropoda	Insecta	Coleoptera	Carabidae	Trechinae	Bembidion	Bembidion carinula	Yves Bousquet	yves.bousquet@agr.gc.ca	Morphological identification	A	Museum Vouchered		24-Jul-2007	Canada	Manitoba	Churchill	10 km SE Churchill, Farnworth Lake		58.705	-94.052
09PROBE-CV040	L#09PROBE-1437	09PROBE-CV040	BIOUG	Biodiversity Institute of Ontario	Arthropoda	Insecta	Coleoptera	Carabidae	Trechinae	Bembidion	Bembidion carinula	Thomas S. Woodcock	twoodcoc@uoguelph.ca	Digital Photograph; BOLD Barcode Library (November, 2012)	A	Museum Vouchered	J.Lankshear, J.McGowan	17-Jul-2007	Canada	Manitoba	Churchill	26 km SE Churchill, Twin Lakes		58.632	-93.788
CHU06-COL1-054.1	CHU06-COL1-054.1	CHU06-COL1-054.1	BIOUG	Biodiversity Institute of Ontario	Arthropoda	Insecta	Coleoptera	Carabidae	Trechinae	Bembidion	Bembidion CHU1	Thomas S. Woodcock	twoodcoc@uoguelph.ca	Digital Photograph; BOLD Barcode Library (November, 2012)	A	Museum Vouchered	J. Bowman	10-Aug-2010	Canada	Manitoba	Churchill	5 km SE Churchill, Intersection of Goose Creek Rd and Canadian National Railway	1st set of tracks-grass	58.718	-94.124
05CHU-COL-0031	05CHU-COLHM-0031		WRME	University of Manitoba, Wallis Roughley Museum of Entomology	Arthropoda	Insecta	Coleoptera	Carabidae	Trechinae	Bembidion	Bembidion hastii	Paul Hebert	phebert@uoguelph.ca	Digital Morphology; BOLD Barcode Library (November, 2012)	A	Museum Vouchered	P.G.Kevan	22-Aug-2006	Canada	Manitoba	Churchill	16 km E Churchill, krummholz formation		58.754	-93.913
CHU06-COL1-537	CHU06-COL1-537		WRME	University of Manitoba, Wallis Roughley Museum of Entomology	Arthropoda	Insecta	Coleoptera	Carabidae	Trechinae	Bembidion	Bembidion hastii	Paul Hebert	phebert@uoguelph.ca	Digital Morphology; BOLD Barcode Library (November, 2012)	A	Museum Vouchered	P.G.Kevan	21-Aug-2006	Canada	Manitoba	Churchill	Vicinity of Churchill, Grain Elevators	PFTS	58.776	-94.188
CHU06-COL1-550	CHU06-COL1-550		WRME	University of Manitoba, Wallis Roughley Museum of Entomology	Arthropoda	Insecta	Coleoptera	Carabidae	Trechinae	Bembidion	Bembidion hastii	Paul Hebert	phebert@uoguelph.ca	Digital Morphology; BOLD Barcode Library (November, 2012)	A	Museum Vouchered	P.G.Kevan	20-Aug-2006	Canada	Manitoba	Churchill	10 km SE Churchill, Farnworth Lake	PFTS	58.71	-94.05
JBWM0278115	JBWM0278115	JBWM0278115	WRME	University of Manitoba, Wallis Roughley Museum of Entomology	Arthropoda	Insecta	Coleoptera	Carabidae	Trechinae	Bembidion	Bembidion hastii	Paul Hebert	phebert@uoguelph.ca	Digital Morphology; BOLD Barcode Library (November, 2012)	A	Museum Vouchered		24-Jul-2007	Canada	Manitoba	Churchill	26 km SE Churchill, Twin Lakes		58.62	-93.78
JBWM0278115.1	JBWM0278115.1	JBWM0278115.1	WRME	University of Manitoba, Wallis Roughley Museum of Entomology	Arthropoda	Insecta	Coleoptera	Carabidae	Trechinae	Bembidion	Bembidion hastii	Paul Hebert	phebert@uoguelph.ca	Digital Morphology; BOLD Barcode Library (November, 2012)	A	Museum Vouchered		24-Jul-2007	Canada	Manitoba	Churchill	26 km SE Churchill, Twin Lakes		58.62	-93.78
09PROBE-CV098	L#09PROBE-3110	09PROBE-CV098	BIOUG	Biodiversity Institute of Ontario	Arthropoda	Insecta	Coleoptera	Carabidae	Trechinae	Bembidion	Bembidion morulum	Thomas S. Woodcock	twoodcoc@uoguelph.ca	Digital Photograph; BOLD Barcode Library (November, 2012)	A	Museum Vouchered	M.Alperyn	05-Aug-2005	Canada	Manitoba	Churchill	16 km E Churchill, Bird Cove, Rock Bluff B	rock pools	58.768	-93.851
CHU06-COL-185	CHU06-COL-185	CHU06-COL-185	BIOUG	Biodiversity Institute of Ontario	Arthropoda	Insecta	Coleoptera	Carabidae	Trechinae	Bembidion	Bembidion morulum	Thomas S. Woodcock	twoodcoc@uoguelph.ca	Digital Photograph; BOLD Barcode Library (November, 2012)	I	Museum Vouchered	Brandon Laforest	26-Jul-2010	Canada	Manitoba	Churchill	12 km ESE Churchill, Launch Road	Launch road Fen	58.754	-93.998
CHU06-COL1-068	CHU06-COL1-068		WRME	University of Manitoba, Wallis Roughley Museum of Entomology	Arthropoda	Insecta	Coleoptera	Carabidae	Trechinae	Bembidion	Bembidion nigripes	Henri Goulet	gouleth@agr.gc.ca	Morphological identification	A	Museum Vouchered	P.G.Kevan	18-Jun-2006	Canada	Manitoba	Churchill	13 km E Churchill, Eastern Creek	Tundra Site	58.759	-93.947
CHU06-COL1-556.1	CHU06-COL1-556.1	CHU06-COL1-556.1	BIOUG	Biodiversity Institute of Ontario	Arthropoda	Insecta	Coleoptera	Carabidae	Trechinae	Bembidion	Bembidion nigripes	Thomas S. Woodcock	twoodcoc@uoguelph.ca	Digital Photograph; BOLD Barcode Library (November, 2012)	A	Museum Vouchered	J. Witt	10-Aug-2010	Canada	Manitoba	Churchill	23 km E Churchill, Malcolm Ramsay Lake	Margins and substrate of pond next to lake	58.728	-93.792
CHU06-COL1-558	CHU06-COL1-558		WRME	University of Manitoba, Wallis Roughley Museum of Entomology	Arthropoda	Insecta	Coleoptera	Carabidae	Trechinae	Bembidion	Bembidion nigripes	Henri Goulet	gouleth@agr.gc.ca	Morphological identification	A	Museum Vouchered	P.G.Kevan	11-Aug-2006	Canada	Manitoba	Churchill	16 km E Churchill, Bird Cove	PFTS	58.769	-93.891
HLC-17330	HLC-17330	HLC-17330	BIOUG	Biodiversity Institute of Ontario	Arthropoda	Insecta	Coleoptera	Carabidae	Trechinae	Bembidion	Bembidion nigripes	Thomas S. Woodcock	twoodcoc@uoguelph.ca	Digital Photograph; BOLD Barcode Library (November, 2012)	A	Museum Vouchered	P.G.Kevan	23-Aug-2006	Canada	Manitoba	Churchill	16 km E Churchill, Bird Cove		58.77	-93.842
CHU06-COL1-536	CHU06-COL1-536		WRME	University of Manitoba, Wallis Roughley Museum of Entomology	Arthropoda	Insecta	Coleoptera	Carabidae	Trechinae	Bembidion	Bembidion sordidum	Thomas S. Woodcock	twoodcoc@uoguelph.ca	Digital Photograph; BOLD Barcode Library (November, 2012)	A	Museum Vouchered	P.G.Kevan	20-Aug-2006	Canada	Manitoba	Churchill	22 km E Churchill, CNSC		58.73	-93.82
CHU06-COL1-538	CHU06-COL1-538		WRME	University of Manitoba, Wallis Roughley Museum of Entomology	Arthropoda	Insecta	Coleoptera	Carabidae	Trechinae	Bembidion	Bembidion sordidum	Henri Goulet	gouleth@agr.gc.ca	Morphological identification	A	Museum Vouchered	P.G.Kevan	21-Aug-2006	Canada	Manitoba	Churchill	Vicinity of Churchill, Grain Elevators	PFTS	58.776	-94.188
CHU06-COL1-539	CHU06-COL1-539		WRME	University of Manitoba, Wallis Roughley Museum of Entomology	Arthropoda	Insecta	Coleoptera	Carabidae	Trechinae	Bembidion	Bembidion sordidum	Henri Goulet	gouleth@agr.gc.ca	Morphological identification	A	Museum Vouchered	P.G.Kevan	21-Aug-2006	Canada	Manitoba	Churchill	Vicinity of Churchill, Grain Elevators	PFTS	58.776	-94.188
JBWM0278109	JBWM0278109	JBWM0278109	WRME	University of Manitoba, Wallis Roughley Museum of Entomology	Arthropoda	Insecta	Coleoptera	Carabidae	Trechinae	Bembidion	Bembidion sordidum	Rob Roughley	rob_roughley@umanitoba.ca	Morphological identification	A	Museum Vouchered		24-Jul-2007	Canada	Manitoba	Churchill	26 km SE Churchill, Twin Lakes		58.62	-93.78
JBWM0278109.1	JBWM0278109.1	JBWM0278109.1	WRME	University of Manitoba, Wallis Roughley Museum of Entomology	Arthropoda	Insecta	Coleoptera	Carabidae	Trechinae	Bembidion	Bembidion sordidum	Rob Roughley	rob_roughley@umanitoba.ca	Morphological identification	A	Museum Vouchered		24-Jul-2007	Canada	Manitoba	Churchill	26 km SE Churchill, Twin Lakes		58.62	-93.78
07PROBE-10865	07PROBE-10865	07PROBE-10865	BIOUG	Biodiversity Institute of Ontario	Arthropoda	Insecta	Coleoptera	Carabidae	Trechinae	Bembidion	Bembidion transversale	Yves Bousquet	yves.bousquet@agr.gc.ca	Morphological identification	A	Museum Vouchered		22-Jul-2007	Canada	Manitoba	Churchill	10 km SE Churchill, Farnworth Lake		58.705	-94.052
05CHU-COL-0005	05CHU-COLHM-0005		WRME	University of Manitoba, Wallis Roughley Museum of Entomology	Arthropoda	Insecta	Coleoptera	Carabidae	Harpalinae	Calathus	Calathus ingratus	Thomas S. Woodcock	twoodcoc@uoguelph.ca	Digital Photograph; BOLD Barcode Library (November, 2012)	A	Museum Vouchered	P.G.Kevan	23-Aug-2006	Canada	Manitoba	Churchill	8 km E Churchill, Polar Bear Alley		58.765	-93.997
07PROBE-05018	07PROBE-05018	07PROBE-05018	BIOUG	Biodiversity Institute of Ontario	Arthropoda	Insecta	Coleoptera	Carabidae	Harpalinae	Calathus	Calathus ingratus	Thomas S. Woodcock	twoodcoc@uoguelph.ca	Digital Photograph; BOLD Barcode Library (November, 2012)	A	Museum Vouchered		25-Jul-2007	Canada	Manitoba	Churchill	5 km E Churchill, Gun Range		58.757	-93.984
07PROBE-05020	07PROBE-05020	07PROBE-05020	BIOUG	Biodiversity Institute of Ontario	Arthropoda	Insecta	Coleoptera	Carabidae	Harpalinae	Calathus	Calathus ingratus	Thomas S. Woodcock	twoodcoc@uoguelph.ca	Digital Photograph; BOLD Barcode Library (November, 2012)	A	Museum Vouchered		25-Jul-2007	Canada	Manitoba	Churchill	5 km E Churchill, Gun Range		58.757	-93.984
08CHUCOL-CV089	L#Col0052	08CHUCOL-CV089	BIOUG	Biodiversity Institute of Ontario	Arthropoda	Insecta	Coleoptera	Carabidae	Harpalinae	Calathus	Calathus ingratus	Thomas S. Woodcock	twoodcoc@uoguelph.ca	Digital Photograph; BOLD Barcode Library (November, 2012)	A	Museum Vouchered	C.Rosarius	19-Aug-2006	Canada	Manitoba	Churchill	26 km SE Churchill, Twin Lakes	locality unconfirmed	58.622	-93.827
09PROBE-CV034	L#09PROBE-1437	09PROBE-CV034	BIOUG	Biodiversity Institute of Ontario	Arthropoda	Insecta	Coleoptera	Carabidae	Harpalinae	Calathus	Calathus ingratus	Thomas S. Woodcock	twoodcoc@uoguelph.ca	Digital Photograph; BOLD Barcode Library (November, 2012)	A	Museum Vouchered	J.McGowan, J.Lankshear	11-Aug-2007	Canada	Manitoba	Churchill	Town of Churchill	111 Hearne St., backyard	58.769	-94.16
09PROBE-CV035	L#09PROBE-1437	09PROBE-CV035	BIOUG	Biodiversity Institute of Ontario	Arthropoda	Insecta	Coleoptera	Carabidae	Harpalinae	Calathus	Calathus ingratus	Thomas S. Woodcock	twoodcoc@uoguelph.ca	Digital Photograph; BOLD Barcode Library (November, 2012)	A	Museum Vouchered	J.McGowan, J.Lankshear	11-Aug-2007	Canada	Manitoba	Churchill	Town of Churchill	111 Hearne St., backyard	58.769	-94.16
09PROBE-CV036	L#09PROBE-1437	09PROBE-CV036	BIOUG	Biodiversity Institute of Ontario	Arthropoda	Insecta	Coleoptera	Carabidae	Harpalinae	Calathus	Calathus ingratus	Thomas S. Woodcock	twoodcoc@uoguelph.ca	Digital Photograph; BOLD Barcode Library (November, 2012)	A	Museum Vouchered	J.McGowan, J.Lankshear	11-Aug-2007	Canada	Manitoba	Churchill	Town of Churchill	111 Hearne St., backyard	58.769	-94.16
CHU06-COL1-058	CHU06-COL1-058		WRME	University of Manitoba, Wallis Roughley Museum of Entomology	Arthropoda	Insecta	Coleoptera	Carabidae	Harpalinae	Calathus	Calathus ingratus	Thomas S. Woodcock	twoodcoc@uoguelph.ca	Digital Photograph; BOLD Barcode Library (November, 2012)	A	Museum Vouchered	P.G.Kevan	15-Jun-2006	Canada	Manitoba	Churchill	unspecified locality	|(general coordinate)	58.74	-93.82
CHU06-COL1-226	CHU06-COL1-226		WRME	University of Manitoba, Wallis Roughley Museum of Entomology	Arthropoda	Insecta	Coleoptera	Carabidae	Harpalinae	Calathus	Calathus ingratus	Henri Goulet	gouleth@agr.gc.ca	Morphological identification	A	Museum Vouchered	P.G.Kevan	22-Aug-2006	Canada	Manitoba	Churchill	8 km E Churchill, Polar Bear Alley	Tundra- Sandy PFTS	58.765	-93.997
CHU06-COL1-268.1	CHU06-COL1-268.1	CHU06-COL1-268.1	BIOUG	Biodiversity Institute of Ontario	Arthropoda	Insecta	Coleoptera	Carabidae	Harpalinae	Calathus	Calathus ingratus	Thomas S. Woodcock	twoodcoc@uoguelph.ca	Digital Photograph; BOLD Barcode Library (November, 2012)	A	Museum Vouchered	J. Bowman	07-Aug-2010	Canada	Manitoba	Churchill	10 km SE Churchill, Farnworth Lake (Landing L.)	Willow	58.705	-94.052
CHU06-COL1-540	CHU06-COL1-540		WRME	University of Manitoba, Wallis Roughley Museum of Entomology	Arthropoda	Insecta	Coleoptera	Carabidae	Harpalinae	Calathus	Calathus ingratus	Henri Goulet	gouleth@agr.gc.ca	Morphological identification	A	Museum Vouchered	P.G.Kevan	21-Aug-2006	Canada	Manitoba	Churchill	Vicinity of Churchill, Grain Elevators	PFTS	58.776	-94.188
BIOUG01006-F10	L#10PROBE-1307	BIOUG01006-F10	BIOUG	Biodiversity Institute of Ontario	Arthropoda	Insecta	Coleoptera	Carabidae		CarabidaeTW	CarabidaeTW CHU7	Elizabeth Boyle	eboyle@uoguelph.ca	Digital Photograph; BOLD Barcode Library (November, 2012)	A	museum vouchered	E.Boyle	10-Jun-2010	Canada	Manitoba	Churchill	16 km E Churchill, tundra ponds	W pond	58.754	-93.914
CHU06-COL1-670.1	CHU06-COL1-670.1	CHU06-COL1-670.1	BIOUG	Biodiversity Institute of Ontario	Arthropoda	Insecta	Coleoptera	Carabidae		CarabidaeTW	CarabidaeTW CHU7	Thomas S. Woodcock	twoodcoc@uoguelph.ca	Digital Photograph; BOLD Barcode Library (November, 2012)	A	Museum Vouchered	J. Witt	12-Aug-2010	Canada	Manitoba	Churchill	26 km SE Churchill, Twin Lakes burn site, Balsam Pond	Margins	58.619	-93.829
CHU06-COL1-671	CHU06-COL1-671		WRME	University of Manitoba, Wallis Roughley Museum of Entomology	Arthropoda	Insecta	Coleoptera	Carabidae		CarabidaeTW	CarabidaeTW CHU7	Thomas S. Woodcock	twoodcoc@uoguelph.ca	Digital Photograph; BOLD Barcode Library (November, 2012)	A	Museum Vouchered	P.G.Kevan	11-Aug-2006	Canada	Manitoba	Churchill	16 km E Churchill, Bird Cove	PFTS	58.769	-93.891
CHU06-COL1-672.1	CHU06-COL1-672.1	CHU06-COL1-672.1	BIOUG	Biodiversity Institute of Ontario	Arthropoda	Insecta	Coleoptera	Carabidae		CarabidaeTW	CarabidaeTW CHU7	Thomas S. Woodcock	twoodcoc@uoguelph.ca	Digital Photograph; BOLD Barcode Library (November, 2012)	A	Museum Vouchered	J. Witt	12-Aug-2010	Canada	Manitoba	Churchill	26 km SE Churchill, Twin Lakes burn site, Balsam Pond	Margins	58.619	-93.829
CHU06-COL1-673.1	CHU06-COL1-673.1	CHU06-COL1-673.1	BIOUG	Biodiversity Institute of Ontario	Arthropoda	Insecta	Coleoptera	Carabidae		CarabidaeTW	CarabidaeTW CHU7	Thomas S. Woodcock	twoodcoc@uoguelph.ca	Digital Photograph; BOLD Barcode Library (November, 2012)	A	Museum Vouchered	J. Witt	12-Aug-2010	Canada	Manitoba	Churchill	26 km SE Churchill, Twin Lakes burn site, Balsam Pond	Vegetation	58.619	-93.829
CHU06-COL1-675.1	CHU06-COL1-675.1	CHU06-COL1-675.1	BIOUG	Biodiversity Institute of Ontario	Arthropoda	Insecta	Coleoptera	Carabidae		CarabidaeTW	CarabidaeTW CHU7	Thomas S. Woodcock	twoodcoc@uoguelph.ca	Digital Photograph; BOLD Barcode Library (November, 2012)	A	Museum Vouchered	J. Witt	12-Aug-2010	Canada	Manitoba	Churchill	26 km SE Churchill, Twin Lakes burn site, Balsam Pond	Margins	58.619	-93.829
05CHU-COL-0063	05CHU-COLHM-0063		WRME	University of Manitoba, Wallis Roughley Museum of Entomology	Arthropoda	Insecta	Coleoptera	Carabidae	Carabinae	Carabus	Carabus chamissonis	Thomas S. Woodcock	twoodcoc@uoguelph.ca	Digital Photograph; BOLD Barcode Library (November, 2012)	A	Museum Vouchered	P.G.Kevan	22-Aug-2006	Canada	Manitoba	Churchill	16 km E Churchill, krummholz formation		58.754	-93.913
07PROBE-04857	07PROBE-04857	07PROBE-04857	BIOUG	Biodiversity Institute of Ontario	Arthropoda	Insecta	Coleoptera	Carabidae	Carabinae	Carabus	Carabus chamissonis	Thomas S. Woodcock	twoodcoc@uoguelph.ca	Digital Photograph; BOLD Barcode Library (November, 2012)	A	Museum Vouchered	J.Lankshear, J.McGowan	16-Jul-2007	Canada	Manitoba	Churchill	13 km E Churchill, Eastern Creek	locality unconfirmed	58.761	-93.952
07PROBE-05032	07PROBE-05032	07PROBE-05032	BIOUG	Biodiversity Institute of Ontario	Arthropoda	Insecta	Coleoptera	Carabidae	Carabinae	Carabus	Carabus chamissonis	Henri Goulet	gouleth@agr.gc.ca	Morphological identification	A	Museum Vouchered		24-Jul-2007	Canada	Manitoba	Churchill	10 km SE Churchill, Farnworth Lake		58.705	-94.052
CHU05-COL-011	CHU05-COL-011	CHU05-COL-011	BIOUG	Biodiversity Institute of Ontario	Arthropoda	Insecta	Coleoptera	Carabidae	Carabinae	Carabus	Carabus chamissonis	Thomas S. Woodcock	twoodcoc@uoguelph.ca	Digital Photograph; BOLD Barcode Library (November, 2012)	I	Museum Vouchered	G.Blagoev	29-Jul-2009	Canada	Manitoba	Churchill	16 km SW Churchill, Churchill River Pump House		58.626	-94.229
CHU05-COL-012	CHU05-COL-012	CHU05-COL-012	BIOUG	Biodiversity Institute of Ontario	Arthropoda	Insecta	Coleoptera	Carabidae	Carabinae	Carabus	Carabus chamissonis	Thomas S. Woodcock	twoodcoc@uoguelph.ca	Digital Photograph; BOLD Barcode Library (November, 2012)	I	Museum Vouchered	G.Blagoev	29-Jul-2009	Canada	Manitoba	Churchill	16 km SW Churchill, Churchill River Pump House		58.626	-94.229
CHU06-COL1-135	CHU06-COL1-135		WRME	University of Manitoba, Wallis Roughley Museum of Entomology	Arthropoda	Insecta	Coleoptera	Carabidae	Carabinae	Carabus	Carabus chamissonis	Henri Goulet	gouleth@agr.gc.ca	Morphological identification	A	Museum Vouchered	P.G.Kevan	16-Aug-2006	Canada	Manitoba	Churchill	5 km ESE Churchill, N of airport		58.75	-94.05
JBWM0276499	JBWM0276499	JBWM0276499	WRME	University of Manitoba, Wallis Roughley Museum of Entomology	Arthropoda	Insecta	Coleoptera	Carabidae	Carabinae	Carabus	Carabus chamissonis	Rob Roughley	rob_roughley@umanitoba.ca	Morphological identification	A	Museum Vouchered	Arctic & Boreal Entomology	18-Aug-2006	Canada	Manitoba	Churchill	16 km E Churchill, Bird Cove	lyme grass zone	58.771	-93.842
JBWM0276499.1	JBWM0276499.1	JBWM0276499.1	WRME	University of Manitoba, Wallis Roughley Museum of Entomology	Arthropoda	Insecta	Coleoptera	Carabidae	Carabinae	Carabus	Carabus chamissonis	Rob Roughley	rob_roughley@umanitoba.ca	Morphological identification	A	Museum Vouchered	Arctic & Boreal Entomology	18-Aug-2006	Canada	Manitoba	Churchill	16 km E Churchill, Bird Cove	lyme grass zone	58.771	-93.842
JBWM0276649	JBWM0276649	JBWM0276649	WRME	University of Manitoba, Wallis Roughley Museum of Entomology	Arthropoda	Insecta	Coleoptera	Carabidae	Carabinae	Carabus	Carabus chamissonis	Rob Roughley	rob_roughley@umanitoba.ca	Morphological identification	A	Museum Vouchered	Arctic & Boreal Entomology	09-Aug-2006	Canada	Manitoba	Churchill	16 km E Churchill, Bird Cove	tundra	58.771	-93.842
JBWM0276896.1	JBWM0276896.1	JBWM0276896.1	WRME	University of Manitoba, Wallis Roughley Museum of Entomology	Arthropoda	Insecta	Coleoptera	Carabidae	Carabinae	Carabus	Carabus chamissonis	Rob Roughley	rob_roughley@umanitoba.ca	Morphological identification	A	Museum Vouchered	M.Alperyn	05-Aug-2005	Canada	Manitoba	Churchill	16 km E Churchill, Bird Cove, Rock Bluff B	rock pools	58.768	-93.851
JBWM0276950	JBWM0276950	JBWM0276950	WRME	University of Manitoba, Wallis Roughley Museum of Entomology	Arthropoda	Insecta	Coleoptera	Carabidae	Carabinae	Carabus	Carabus chamissonis	Rob Roughley	rob_roughley@umanitoba.ca	Morphological identification	A	Museum Vouchered	R.E.Roughley	03-Aug-2005	Canada	Manitoba	Churchill	16 km SW Churchill, Churchill River Pump House		58.624	-94.224
JBWM0276950.1	JBWM0276950.1	JBWM0276950.1	WRME	University of Manitoba, Wallis Roughley Museum of Entomology	Arthropoda	Insecta	Coleoptera	Carabidae	Carabinae	Carabus	Carabus chamissonis	Rob Roughley	rob_roughley@umanitoba.ca	Morphological identification	A	Museum Vouchered	R.E.Roughley	03-Aug-2005	Canada	Manitoba	Churchill	16 km SW Churchill, Churchill River Pump House		58.624	-94.224
JBWM0277021	JBWM0277021	JBWM0277021	WRME	University of Manitoba, Wallis Roughley Museum of Entomology	Arthropoda	Insecta	Coleoptera	Carabidae	Carabinae	Carabus	Carabus chamissonis	Rob Roughley	rob_roughley@umanitoba.ca	Morphological identification	A	Museum Vouchered	M.Alperyn	02-Aug-2005	Canada	Manitoba	Churchill	16 km E Churchill, tundra ponds	Carex pond	58.759	-93.942
JBWM0277021.1	JBWM0277021.1	JBWM0277021.1	WRME	University of Manitoba, Wallis Roughley Museum of Entomology	Arthropoda	Insecta	Coleoptera	Carabidae	Carabinae	Carabus	Carabus chamissonis	Rob Roughley	rob_roughley@umanitoba.ca	Morphological identification	A	Museum Vouchered	M.Alperyn	02-Aug-2005	Canada	Manitoba	Churchill	16 km E Churchill, tundra ponds	Carex pond	58.759	-93.942
CHU06-COL1-043	CHU06-COL1-043		WRME	University of Manitoba, Wallis Roughley Museum of Entomology	Arthropoda	Insecta	Coleoptera	Carabidae	Carabinae	Carabus	Carabus maender	Thomas S. Woodcock	twoodcoc@uoguelph.ca	Digital Photograph; BOLD Barcode Library (November, 2012)	A	Museum Vouchered	P.G.Kevan	09-Aug-2006	Canada	Manitoba	Churchill	16 km E Churchill, Bird Cove	Bluffs/Shore	58.77	-93.842
CHU06-COL1-044	CHU06-COL1-044		WRME	University of Manitoba, Wallis Roughley Museum of Entomology	Arthropoda	Insecta	Coleoptera	Carabidae	Carabinae	Carabus	Carabus maender	Henri Goulet	gouleth@agr.gc.ca	Morphological identification	A	Museum Vouchered	P.G.Kevan	09-Aug-2006	Canada	Manitoba	Churchill	16 km E Churchill, Bird Cove	Bluffs/Shore	58.77	-93.842
CHU06-COL1-046	CHU06-COL1-046		WRME	University of Manitoba, Wallis Roughley Museum of Entomology	Arthropoda	Insecta	Coleoptera	Carabidae	Carabinae	Carabus	Carabus maender	Thomas S. Woodcock	twoodcoc@uoguelph.ca	Digital Photograph; BOLD Barcode Library (November, 2012)	A	Museum Vouchered	P.G.Kevan	07-Aug-2006	Canada	Manitoba	Churchill	16 km SW Churchill, Churchill River Pump House	Pumphouse	58.626	-94.23
CHU06-COL1-052	CHU06-COL1-052		WRME	University of Manitoba, Wallis Roughley Museum of Entomology	Arthropoda	Insecta	Coleoptera	Carabidae	Carabinae	Carabus	Carabus maender	Henri Goulet	gouleth@agr.gc.ca	Morphological identification	A	Museum Vouchered	P.G.Kevan	21-Jun-2006	Canada	Manitoba	Churchill	10 km ESE Churchill, Launch Road near A-frame	A-frame Ridge valley	58.755	-93.998
CHU06-COL1-086	CHU06-COL1-086		WRME	University of Manitoba, Wallis Roughley Museum of Entomology	Arthropoda	Insecta	Coleoptera	Carabidae	Carabinae	Carabus	Carabus maender	Thomas S. Woodcock	twoodcoc@uoguelph.ca	Digital Photograph; BOLD Barcode Library (November, 2012)	A	Museum Vouchered	P.G.Kevan		Canada	Manitoba	Churchill	unspecified locality	(general coordinate)	58.74	-93.82
JBWM0276608	JBWM0276608	JBWM0276608	WRME	University of Manitoba, Wallis Roughley Museum of Entomology	Arthropoda	Insecta	Coleoptera	Carabidae	Carabinae	Carabus	Carabus maender	Rob Roughley	rob_roughley@umanitoba.ca	Morphological identification	A	Museum Vouchered	Arctic & Boreal Entomology	18-Aug-2006	Canada	Manitoba	Churchill	16 km E Churchill, Bird Cove	tundra	58.771	-93.842
JBWM0276608.1	JBWM0276608.1	JBWM0276608.1	WRME	University of Manitoba, Wallis Roughley Museum of Entomology	Arthropoda	Insecta	Coleoptera	Carabidae	Carabinae	Carabus	Carabus maender	Rob Roughley	rob_roughley@umanitoba.ca	Morphological identification	A	Museum Vouchered	Arctic & Boreal Entomology	18-Aug-2006	Canada	Manitoba	Churchill	16 km E Churchill, Bird Cove	tundra	58.771	-93.842
JBWM0276612	JBWM0276612	JBWM0276612	WRME	University of Manitoba, Wallis Roughley Museum of Entomology	Arthropoda	Insecta	Coleoptera	Carabidae	Carabinae	Carabus	Carabus maender	Rob Roughley	rob_roughley@umanitoba.ca	Morphological identification	A	Museum Vouchered	Arctic & Boreal Entomology	18-Aug-2006	Canada	Manitoba	Churchill	16 km E Churchill, Bird Cove	tundra	58.771	-93.842
JBWM0276612.1	JBWM0276612.1	JBWM0276612.1	WRME	University of Manitoba, Wallis Roughley Museum of Entomology	Arthropoda	Insecta	Coleoptera	Carabidae	Carabinae	Carabus	Carabus maender	Rob Roughley	rob_roughley@umanitoba.ca	Morphological identification	A	Museum Vouchered	Arctic & Boreal Entomology	18-Aug-2006	Canada	Manitoba	Churchill	16 km E Churchill, Bird Cove	tundra	58.771	-93.842
JBWM0276997	JBWM0276997	JBWM0276997	WRME	University of Manitoba, Wallis Roughley Museum of Entomology	Arthropoda	Insecta	Coleoptera	Carabidae	Carabinae	Carabus	Carabus maender	Rob Roughley	rob_roughley@umanitoba.ca	Morphological identification	A	Museum Vouchered	R.E.Roughley	11-Aug-2006	Canada	Manitoba	Churchill	22 km E Churchill, CNSC	tundra, pitfall trap	58.738	-93.819
JBWM0276997.1	JBWM0276997.1	JBWM0276997.1	WRME	University of Manitoba, Wallis Roughley Museum of Entomology	Arthropoda	Insecta	Coleoptera	Carabidae	Carabinae	Carabus	Carabus maender	Rob Roughley	rob_roughley@umanitoba.ca	Morphological identification	A	Museum Vouchered	R.E.Roughley	17-Aug-2006	Canada	Manitoba	Churchill	2 km S Churchill, Beech Bay	pitfall trap	58.747	-94.134
07PROBE-04819	07PROBE-04819	07PROBE-04819	BIOUG	Biodiversity Institute of Ontario	Arthropoda	Insecta	Coleoptera	Carabidae	Carabinae	Carabus	Carabus taedatus agassii	Thomas S. Woodcock	twoodcoc@uoguelph.ca	Digital Photograph; BOLD Barcode Library (November, 2012)	A	Museum Vouchered	C.Sheffield		Canada	Manitoba	Churchill	16 km E Churchill, krummholz formation		58.75	-93.9
07PROBE-04820	07PROBE-04820	07PROBE-04820	BIOUG	Biodiversity Institute of Ontario	Arthropoda	Insecta	Coleoptera	Carabidae	Carabinae	Carabus	Carabus taedatus agassii	Thomas S. Woodcock	twoodcoc@uoguelph.ca	Digital Photograph; BOLD Barcode Library (November, 2012)	A	Museum Vouchered	C.Sheffield		Canada	Manitoba	Churchill	16 km E Churchill, krummholz formation		58.75	-93.9
07PROBE-04821	07PROBE-04821	07PROBE-04821	BIOUG	Biodiversity Institute of Ontario	Arthropoda	Insecta	Coleoptera	Carabidae	Carabinae	Carabus	Carabus taedatus agassii	Thomas S. Woodcock	twoodcoc@uoguelph.ca	Digital Photograph; BOLD Barcode Library (November, 2012)	A	Museum Vouchered	C.Sheffield		Canada	Manitoba	Churchill	16 km E Churchill, krummholz formation		58.75	-93.9
07PROBE-04822	07PROBE-04822	07PROBE-04822	BIOUG	Biodiversity Institute of Ontario	Arthropoda	Insecta	Coleoptera	Carabidae	Carabinae	Carabus	Carabus taedatus agassii	Thomas S. Woodcock	twoodcoc@uoguelph.ca	Digital Photograph; BOLD Barcode Library (November, 2012)	A	Museum Vouchered	C.Sheffield		Canada	Manitoba	Churchill	26 km SE Churchill, Twin Lakes fen		58.632	-93.786
07PROBE-04827	07PROBE-04827	07PROBE-04827	BIOUG	Biodiversity Institute of Ontario	Arthropoda	Insecta	Coleoptera	Carabidae	Carabinae	Carabus	Carabus taedatus agassii	Thomas S. Woodcock	twoodcoc@uoguelph.ca	Digital Photograph; BOLD Barcode Library (November, 2012)	A	Museum Vouchered	C.Sheffield		Canada	Manitoba	Churchill	26 km SE Churchill, Twin Lakes fen		58.632	-93.786
07PROBE-04828	07PROBE-04828	07PROBE-04828	BIOUG	Biodiversity Institute of Ontario	Arthropoda	Insecta	Coleoptera	Carabidae	Carabinae	Carabus	Carabus taedatus agassii	Andrew Smith	asmith@unlserve.unl.edu	Morphological identification	A	Museum Vouchered	C.Sheffield		Canada	Manitoba	Churchill	26 km SE Churchill, Twin Lakes fen		58.632	-93.786
07PROBE-04835	07PROBE-04835	07PROBE-04835	BIOUG	Biodiversity Institute of Ontario	Arthropoda	Insecta	Coleoptera	Carabidae	Carabinae	Carabus	Carabus taedatus agassii	Thomas S. Woodcock	twoodcoc@uoguelph.ca	Digital Photograph; BOLD Barcode Library (November, 2012)	A	Museum Vouchered	C.Sheffield		Canada	Manitoba	Churchill	16 km E Churchill, krummholz formation		58.75	-93.9
07PROBE-04836	07PROBE-04836	07PROBE-04836	BIOUG	Biodiversity Institute of Ontario	Arthropoda	Insecta	Coleoptera	Carabidae	Carabinae	Carabus	Carabus taedatus agassii	Thomas S. Woodcock	twoodcoc@uoguelph.ca	Digital Photograph; BOLD Barcode Library (November, 2012)	A	Museum Vouchered	C.Sheffield		Canada	Manitoba	Churchill	26 km SE Churchill, Twin Lakes burn site		58.62	-93.83
07PROBE-04837	07PROBE-04837	07PROBE-04837	BIOUG	Biodiversity Institute of Ontario	Arthropoda	Insecta	Coleoptera	Carabidae	Carabinae	Carabus	Carabus taedatus agassii	Thomas S. Woodcock	twoodcoc@uoguelph.ca	Digital Photograph; BOLD Barcode Library (November, 2012)	A	Museum Vouchered	C.Sheffield		Canada	Manitoba	Churchill	26 km SE Churchill, Twin Lakes burn site		58.62	-93.83
07PROBE-04838	07PROBE-04838	07PROBE-04838	BIOUG	Biodiversity Institute of Ontario	Arthropoda	Insecta	Coleoptera	Carabidae	Carabinae	Carabus	Carabus taedatus agassii	Thomas S. Woodcock	twoodcoc@uoguelph.ca	Digital Photograph; BOLD Barcode Library (November, 2012)	A	Museum Vouchered	C.Sheffield		Canada	Manitoba	Churchill	26 km SE Churchill, Twin Lakes burn site		58.62	-93.83
07PROBE-04839	07PROBE-04839	07PROBE-04839	BIOUG	Biodiversity Institute of Ontario	Arthropoda	Insecta	Coleoptera	Carabidae	Carabinae	Carabus	Carabus taedatus agassii	Thomas S. Woodcock	twoodcoc@uoguelph.ca	Digital Photograph; BOLD Barcode Library (November, 2012)	A	Museum Vouchered	C.Sheffield		Canada	Manitoba	Churchill	26 km SE Churchill, Twin Lakes burn site		58.62	-93.83
07PROBE-04840	07PROBE-04840	07PROBE-04840	BIOUG	Biodiversity Institute of Ontario	Arthropoda	Insecta	Coleoptera	Carabidae	Carabinae	Carabus	Carabus taedatus agassii	Andrew Smith	asmith@unlserve.unl.edu	Morphological identification	A	Museum Vouchered	C.Sheffield		Canada	Manitoba	Churchill	26 km SE Churchill, Twin Lakes burn site		58.62	-93.83
07PROBE-04841	07PROBE-04841	07PROBE-04841	BIOUG	Biodiversity Institute of Ontario	Arthropoda	Insecta	Coleoptera	Carabidae	Carabinae	Carabus	Carabus taedatus agassii	Andrew Smith	asmith@unlserve.unl.edu	Morphological identification	A	Museum Vouchered	C.Sheffield		Canada	Manitoba	Churchill	26 km SE Churchill, Twin Lakes burn site		58.62	-93.83
07PROBE-04842	07PROBE-04842	07PROBE-04842	BIOUG	Biodiversity Institute of Ontario	Arthropoda	Insecta	Coleoptera	Carabidae	Carabinae	Carabus	Carabus taedatus agassii	Andrew Smith	asmith@unlserve.unl.edu	Morphological identification	A	Museum Vouchered	T.Bartley, Clay, Ben, C.Carr, Steph	15-Aug-2006	Canada	Manitoba	Churchill	26 km SE Churchill, Twin Lakes fen		58.634	-93.786
07PROBE-04843	07PROBE-04843	07PROBE-04843	BIOUG	Biodiversity Institute of Ontario	Arthropoda	Insecta	Coleoptera	Carabidae	Carabinae	Carabus	Carabus taedatus agassii	Thomas S. Woodcock	twoodcoc@uoguelph.ca	Digital Photograph; BOLD Barcode Library (November, 2012)	A	Museum Vouchered	T.Bartley, Clay, Ben, C.Carr, Steph	15-Aug-2006	Canada	Manitoba	Churchill	26 km SE Churchill, Twin Lakes fen		58.634	-93.786
07PROBE-04844	07PROBE-04844	07PROBE-04844	BIOUG	Biodiversity Institute of Ontario	Arthropoda	Insecta	Coleoptera	Carabidae	Carabinae	Carabus	Carabus taedatus agassii	Thomas S. Woodcock	twoodcoc@uoguelph.ca	Digital Photograph; BOLD Barcode Library (November, 2012)	A	Museum Vouchered	P.D.N. Hebert	25-Aug-2006	Canada	Manitoba	Churchill	22 km E Churchill, CNSC		58.738	-93.819
07PROBE-04845	07PROBE-04845	07PROBE-04845	BIOUG	Biodiversity Institute of Ontario	Arthropoda	Insecta	Coleoptera	Carabidae	Carabinae	Carabus	Carabus taedatus agassii	Thomas S. Woodcock	twoodcoc@uoguelph.ca	Digital Photograph; BOLD Barcode Library (November, 2012)	A	Museum Vouchered		23-Aug-2006	Canada	Manitoba	Churchill	16 km E Churchill, Bird Cove		58.763	-93.885
07PROBE-04846	07PROBE-04846	07PROBE-04846	BIOUG	Biodiversity Institute of Ontario	Arthropoda	Insecta	Coleoptera	Carabidae	Carabinae	Carabus	Carabus taedatus agassii	Thomas S. Woodcock	twoodcoc@uoguelph.ca	Digital Photograph; BOLD Barcode Library (November, 2012)	A	Museum Vouchered		23-Aug-2006	Canada	Manitoba	Churchill	16 km E Churchill, Bird Cove		58.763	-93.885
07PROBE-04847	07PROBE-04847	07PROBE-04847	BIOUG	Biodiversity Institute of Ontario	Arthropoda	Insecta	Coleoptera	Carabidae	Carabinae	Carabus	Carabus taedatus agassii	Thomas S. Woodcock	twoodcoc@uoguelph.ca	Digital Photograph; BOLD Barcode Library (November, 2012)	A	Museum Vouchered		23-Aug-2006	Canada	Manitoba	Churchill	16 km E Churchill, Bird Cove		58.763	-93.885
07PROBE-04848	07PROBE-04848	07PROBE-04848	BIOUG	Biodiversity Institute of Ontario	Arthropoda	Insecta	Coleoptera	Carabidae	Carabinae	Carabus	Carabus taedatus agassii	Thomas S. Woodcock	twoodcoc@uoguelph.ca	Digital Photograph; BOLD Barcode Library (November, 2012)	A	Museum Vouchered		23-Aug-2006	Canada	Manitoba	Churchill	16 km E Churchill, Bird Cove		58.763	-93.885
07PROBE-04849	07PROBE-04849	07PROBE-04849	BIOUG	Biodiversity Institute of Ontario	Arthropoda	Insecta	Coleoptera	Carabidae	Carabinae	Carabus	Carabus taedatus agassii	Thomas S. Woodcock	twoodcoc@uoguelph.ca	Digital Photograph; BOLD Barcode Library (November, 2012)	A	Museum Vouchered	S.Peck	13-Aug-2004	Canada	Manitoba	Churchill	unspecified locality		58.74	-93.82
07PROBE-04850	07PROBE-04850	07PROBE-04850	BIOUG	Biodiversity Institute of Ontario	Arthropoda	Insecta	Coleoptera	Carabidae	Carabinae	Carabus	Carabus taedatus agassii	Thomas S. Woodcock	twoodcoc@uoguelph.ca	Digital Photograph; BOLD Barcode Library (November, 2012)	A	Museum Vouchered		25-Aug-2005	Canada	Manitoba	Churchill	16 km E Churchill, Bird Cove		58.763	-93.885
07PROBE-04851	07PROBE-04851	07PROBE-04851	BIOUG	Biodiversity Institute of Ontario	Arthropoda	Insecta	Coleoptera	Carabidae	Carabinae	Carabus	Carabus taedatus agassii	Thomas S. Woodcock	twoodcoc@uoguelph.ca	Digital Photograph; BOLD Barcode Library (November, 2012)	A	Museum Vouchered		25-Aug-2005	Canada	Manitoba	Churchill	16 km E Churchill, Bird Cove		58.763	-93.885
07PROBE-04852	07PROBE-04852	07PROBE-04852	BIOUG	Biodiversity Institute of Ontario	Arthropoda	Insecta	Coleoptera	Carabidae	Carabinae	Carabus	Carabus taedatus agassii	Thomas S. Woodcock	twoodcoc@uoguelph.ca	Digital Photograph; BOLD Barcode Library (November, 2012)	A	Museum Vouchered		25-Aug-2005	Canada	Manitoba	Churchill	16 km E Churchill, Bird Cove		58.763	-93.885
07PROBE-04853	07PROBE-04853	07PROBE-04853	BIOUG	Biodiversity Institute of Ontario	Arthropoda	Insecta	Coleoptera	Carabidae	Carabinae	Carabus	Carabus taedatus agassii	Thomas S. Woodcock	twoodcoc@uoguelph.ca	Digital Photograph; BOLD Barcode Library (November, 2012)	A	Museum Vouchered		20-Aug-2006	Canada	Manitoba	Churchill	Wapusk National Park, Broad River	high tundra	58.128	-92.856
07PROBE-04854	07PROBE-04854	07PROBE-04854	BIOUG	Biodiversity Institute of Ontario	Arthropoda	Insecta	Coleoptera	Carabidae	Carabinae	Carabus	Carabus taedatus agassii	Thomas S. Woodcock	twoodcoc@uoguelph.ca	Digital Photograph; BOLD Barcode Library (November, 2012)	A	Museum Vouchered		20-Aug-2006	Canada	Manitoba	Churchill	Wapusk National Park, Broad River	high tundra	58.128	-92.856
07PROBE-04855	07PROBE-04855	07PROBE-04855	BIOUG	Biodiversity Institute of Ontario	Arthropoda	Insecta	Coleoptera	Carabidae	Carabinae	Carabus	Carabus taedatus agassii	Thomas S. Woodcock	twoodcoc@uoguelph.ca	Digital Photograph; BOLD Barcode Library (November, 2012)	A	Museum Vouchered	M.Rapinski	24-Jul-2007	Canada	Manitoba	Churchill	26 km SE Churchill, Twin Lakes burn site		58.621	-93.835
07PROBE-04856	07PROBE-04856	07PROBE-04856	BIOUG	Biodiversity Institute of Ontario	Arthropoda	Insecta	Coleoptera	Carabidae	Carabinae	Carabus	Carabus taedatus agassii	Thomas S. Woodcock	twoodcoc@uoguelph.ca	Digital Photograph; BOLD Barcode Library (November, 2012)	A	Museum Vouchered	J.Lankshear, J.McGowan	03-Jul-2007	Canada	Manitoba	Churchill	Wapusk National Park, Nestor		58.662	-93.191
07PROBE-04858	07PROBE-04858	07PROBE-04858	BIOUG	Biodiversity Institute of Ontario	Arthropoda	Insecta	Coleoptera	Carabidae	Carabinae	Carabus	Carabus taedatus agassii	Thomas S. Woodcock	twoodcoc@uoguelph.ca	Digital Photograph; BOLD Barcode Library (November, 2012)	A	Museum Vouchered	J.Lankshear, J.McGowan	20-Jun-2007	Canada	Manitoba	Churchill	5 km E Churchill, Miss Piggy	sandy tundra	58.76	-94.086
07PROBE-04860	07PROBE-04860	07PROBE-04860	BIOUG	Biodiversity Institute of Ontario	Arthropoda	Insecta	Coleoptera	Carabidae	Carabinae	Carabus	Carabus taedatus agassii	Thomas S. Woodcock	twoodcoc@uoguelph.ca	Digital Photograph; BOLD Barcode Library (November, 2012)	A	Museum Vouchered	J.Lankshear, J.McGowan	12-Jun-2007	Canada	Manitoba	Churchill	16 km SW Churchill, Churchill River Pump House		58.626	-94.23
07PROBE-04954	07PROBE-04954	07PROBE-04954	BIOUG	Biodiversity Institute of Ontario	Arthropoda	Insecta	Coleoptera	Carabidae	Carabinae	Carabus	Carabus taedatus agassii	Thomas S. Woodcock	twoodcoc@uoguelph.ca	Digital Photograph; BOLD Barcode Library (November, 2012)	A	Museum Vouchered	J.Lankshear, J.McGowan	12-Jun-2007	Canada	Manitoba	Churchill	16 km SW Churchill, Churchill River Pump House		58.626	-94.23
07PROBE-04955	07PROBE-04955	07PROBE-04955	BIOUG	Biodiversity Institute of Ontario	Arthropoda	Insecta	Coleoptera	Carabidae	Carabinae	Carabus	Carabus taedatus agassii	Thomas S. Woodcock	twoodcoc@uoguelph.ca	Digital Photograph; BOLD Barcode Library (November, 2012)	A	Museum Vouchered	J.Lankshear, J.McGowan	12-Jun-2007	Canada	Manitoba	Churchill	16 km SW Churchill, Churchill River Pump House		58.626	-94.23
07PROBE-04956	07PROBE-04956	07PROBE-04956	BIOUG	Biodiversity Institute of Ontario	Arthropoda	Insecta	Coleoptera	Carabidae	Carabinae	Carabus	Carabus taedatus agassii	Thomas S. Woodcock	twoodcoc@uoguelph.ca	Digital Photograph; BOLD Barcode Library (November, 2012)	A	Museum Vouchered		25-Jul-2007	Canada	Manitoba	Churchill	26 km SE Churchill, Twin Lakes		58.63	-93.819
07PROBE-04957	07PROBE-04957	07PROBE-04957	BIOUG	Biodiversity Institute of Ontario	Arthropoda	Insecta	Coleoptera	Carabidae	Carabinae	Carabus	Carabus taedatus agassii	Thomas S. Woodcock	twoodcoc@uoguelph.ca	Digital Photograph; BOLD Barcode Library (November, 2012)	A	Museum Vouchered		25-Jul-2007	Canada	Manitoba	Churchill	26 km SE Churchill, Twin Lakes		58.63	-93.819
07PROBE-04960	07PROBE-04960	07PROBE-04960	BIOUG	Biodiversity Institute of Ontario	Arthropoda	Insecta	Coleoptera	Carabidae	Carabinae	Carabus	Carabus taedatus agassii	Andrew Smith	asmith@unlserve.unl.edu	Morphological identification	A	Museum Vouchered		25-Jul-2007	Canada	Manitoba	Churchill	26 km SE Churchill, Twin Lakes burn site		58.617	-93.812
07PROBE-04961	07PROBE-04961	07PROBE-04961	BIOUG	Biodiversity Institute of Ontario	Arthropoda	Insecta	Coleoptera	Carabidae	Carabinae	Carabus	Carabus taedatus agassii	Thomas S. Woodcock	twoodcoc@uoguelph.ca	Digital Photograph; BOLD Barcode Library (November, 2012)	A	Museum Vouchered		25-Jul-2007	Canada	Manitoba	Churchill	26 km SE Churchill, Twin Lakes burn site		58.617	-93.812
07PROBE-04962	07PROBE-04962	07PROBE-04962	BIOUG	Biodiversity Institute of Ontario	Arthropoda	Insecta	Coleoptera	Carabidae	Carabinae	Carabus	Carabus taedatus agassii	Henri Goulet	gouleth@agr.gc.ca	Morphological identification	A	Museum Vouchered		25-Jul-2007	Canada	Manitoba	Churchill	26 km SE Churchill, Twin Lakes burn site		58.617	-93.812
07PROBE-04963	07PROBE-04963	07PROBE-04963	BIOUG	Biodiversity Institute of Ontario	Arthropoda	Insecta	Coleoptera	Carabidae	Carabinae	Carabus	Carabus taedatus agassii	Thomas S. Woodcock	twoodcoc@uoguelph.ca	Digital Photograph; BOLD Barcode Library (November, 2012)	A	Museum Vouchered		25-Jul-2007	Canada	Manitoba	Churchill	26 km SE Churchill, Twin Lakes burn site		58.617	-93.812
07PROBE-04964	07PROBE-04964	07PROBE-04964	BIOUG	Biodiversity Institute of Ontario	Arthropoda	Insecta	Coleoptera	Carabidae	Carabinae	Carabus	Carabus taedatus agassii	Thomas S. Woodcock	twoodcoc@uoguelph.ca	Digital Photograph; BOLD Barcode Library (November, 2012)	A	Museum Vouchered		25-Jul-2007	Canada	Manitoba	Churchill	26 km SE Churchill, Twin Lakes burn site		58.617	-93.812
07PROBE-04965	07PROBE-04965	07PROBE-04965	BIOUG	Biodiversity Institute of Ontario	Arthropoda	Insecta	Coleoptera	Carabidae	Carabinae	Carabus	Carabus taedatus agassii	Henri Goulet	gouleth@agr.gc.ca	Morphological identification	A	Museum Vouchered		25-Jul-2007	Canada	Manitoba	Churchill	26 km SE Churchill, Twin Lakes burn site		58.617	-93.812
07PROBE-04966	07PROBE-04966	07PROBE-04966	BIOUG	Biodiversity Institute of Ontario	Arthropoda	Insecta	Coleoptera	Carabidae	Carabinae	Carabus	Carabus taedatus agassii	Thomas S. Woodcock	twoodcoc@uoguelph.ca	Digital Photograph; BOLD Barcode Library (November, 2012)	A	Museum Vouchered		25-Jul-2007	Canada	Manitoba	Churchill	26 km SE Churchill, Twin Lakes		58.63	-93.819
07PROBE-04967	07PROBE-04967	07PROBE-04967	BIOUG	Biodiversity Institute of Ontario	Arthropoda	Insecta	Coleoptera	Carabidae	Carabinae	Carabus	Carabus taedatus agassii	Thomas S. Woodcock	twoodcoc@uoguelph.ca	Digital Photograph; BOLD Barcode Library (November, 2012)	A	Museum Vouchered		25-Jul-2007	Canada	Manitoba	Churchill	26 km SE Churchill, Twin Lakes		58.63	-93.819
07PROBE-04968	07PROBE-04968	07PROBE-04968	BIOUG	Biodiversity Institute of Ontario	Arthropoda	Insecta	Coleoptera	Carabidae	Carabinae	Carabus	Carabus taedatus agassii	Thomas S. Woodcock	twoodcoc@uoguelph.ca	Digital Photograph; BOLD Barcode Library (November, 2012)	A	Museum Vouchered		25-Jul-2007	Canada	Manitoba	Churchill	26 km SE Churchill, Twin Lakes		58.63	-93.819
07PROBE-04969	07PROBE-04969	07PROBE-04969	BIOUG	Biodiversity Institute of Ontario	Arthropoda	Insecta	Coleoptera	Carabidae	Carabinae	Carabus	Carabus taedatus agassii	Thomas S. Woodcock	twoodcoc@uoguelph.ca	Digital Photograph; BOLD Barcode Library (November, 2012)	A	Museum Vouchered		25-Jul-2007	Canada	Manitoba	Churchill	26 km SE Churchill, Twin Lakes		58.63	-93.819
07PROBE-04992	07PROBE-04992	07PROBE-04992	BIOUG	Biodiversity Institute of Ontario	Arthropoda	Insecta	Coleoptera	Carabidae	Carabinae	Carabus	Carabus taedatus agassii	Thomas S. Woodcock	twoodcoc@uoguelph.ca	Digital Photograph; BOLD Barcode Library (November, 2012)	A	Museum Vouchered		25-Jul-2007	Canada	Manitoba	Churchill	5 km E Churchill, Gun Range		58.757	-93.984
07PROBE-04993	07PROBE-04993	07PROBE-04993	BIOUG	Biodiversity Institute of Ontario	Arthropoda	Insecta	Coleoptera	Carabidae	Carabinae	Carabus	Carabus taedatus agassii	Thomas S. Woodcock	twoodcoc@uoguelph.ca	Digital Photograph; BOLD Barcode Library (November, 2012)	A	Museum Vouchered		25-Jul-2007	Canada	Manitoba	Churchill	5 km E Churchill, Gun Range		58.757	-93.984
07PROBE-05033	07PROBE-05033	07PROBE-05033	BIOUG	Biodiversity Institute of Ontario	Arthropoda	Insecta	Coleoptera	Carabidae	Carabinae	Carabus	Carabus taedatus agassii	Thomas S. Woodcock	twoodcoc@uoguelph.ca	Digital Photograph; BOLD Barcode Library (November, 2012)	A	Museum Vouchered		24-Jul-2007	Canada	Manitoba	Churchill	10 km SE Churchill, Farnworth Lake		58.705	-94.052
07PROBE-05034	07PROBE-05034	07PROBE-05034	BIOUG	Biodiversity Institute of Ontario	Arthropoda	Insecta	Coleoptera	Carabidae	Carabinae	Carabus	Carabus taedatus agassii	Thomas S. Woodcock	twoodcoc@uoguelph.ca	Digital Photograph; BOLD Barcode Library (November, 2012)	A	Museum Vouchered		24-Jul-2007	Canada	Manitoba	Churchill	10 km SE Churchill, Farnworth Lake		58.705	-94.052
07PROBE-05035	07PROBE-05035	07PROBE-05035	BIOUG	Biodiversity Institute of Ontario	Arthropoda	Insecta	Coleoptera	Carabidae	Carabinae	Carabus	Carabus taedatus agassii	Thomas S. Woodcock	twoodcoc@uoguelph.ca	Digital Photograph; BOLD Barcode Library (November, 2012)	A	Museum Vouchered		24-Jul-2007	Canada	Manitoba	Churchill	10 km SE Churchill, Farnworth Lake		58.705	-94.052
07PROBE-05039	07PROBE-05039	07PROBE-05039	BIOUG	Biodiversity Institute of Ontario	Arthropoda	Insecta	Coleoptera	Carabidae	Carabinae	Carabus	Carabus taedatus agassii	Thomas S. Woodcock	twoodcoc@uoguelph.ca	Digital Photograph; BOLD Barcode Library (November, 2012)	A	Museum Vouchered		24-Jul-2007	Canada	Manitoba	Churchill	10 km SE Churchill, Farnworth Lake		58.705	-94.052
CHU06-COL1-001	CHU06-COL1-001		WRME	University of Manitoba, Wallis Roughley Museum of Entomology	Arthropoda	Insecta	Coleoptera	Carabidae	Carabinae	Carabus	Carabus taedatus agassii	Thomas S. Woodcock	twoodcoc@uoguelph.ca	Digital Photograph; BOLD Barcode Library (November, 2012)	A	Museum Vouchered	P.G.Kevan	23-Aug-2006	Canada	Manitoba	Churchill	26 km SE Churchill, Twin Lakes		58.629	-93.797
CHU06-COL1-002	CHU06-COL1-002		WRME	University of Manitoba, Wallis Roughley Museum of Entomology	Arthropoda	Insecta	Coleoptera	Carabidae	Carabinae	Carabus	Carabus taedatus agassii	Thomas S. Woodcock	twoodcoc@uoguelph.ca	Digital Photograph; BOLD Barcode Library (November, 2012)	A	Museum Vouchered	P.G.Kevan	23-Aug-2006	Canada	Manitoba	Churchill	26 km SE Churchill, Twin Lakes		58.629	-93.797
CHU06-COL1-003	CHU06-COL1-003		WRME	University of Manitoba, Wallis Roughley Museum of Entomology	Arthropoda	Insecta	Coleoptera	Carabidae	Carabinae	Carabus	Carabus taedatus agassii	Thomas S. Woodcock	twoodcoc@uoguelph.ca	Digital Photograph; BOLD Barcode Library (November, 2012)	A	Museum Vouchered	P.G.Kevan	23-Aug-2006	Canada	Manitoba	Churchill	26 km SE Churchill, Twin Lakes		58.629	-93.797
CHU06-COL1-004	CHU06-COL1-004		WRME	University of Manitoba, Wallis Roughley Museum of Entomology	Arthropoda	Insecta	Coleoptera	Carabidae	Carabinae	Carabus	Carabus taedatus agassii	Thomas S. Woodcock	twoodcoc@uoguelph.ca	Digital Photograph; BOLD Barcode Library (November, 2012)	A	Museum Vouchered	P.G.Kevan	23-Aug-2006	Canada	Manitoba	Churchill	26 km SE Churchill, Twin Lakes		58.629	-93.797
CHU06-COL1-005	CHU06-COL1-005		WRME	University of Manitoba, Wallis Roughley Museum of Entomology	Arthropoda	Insecta	Coleoptera	Carabidae	Carabinae	Carabus	Carabus taedatus agassii	Thomas S. Woodcock	twoodcoc@uoguelph.ca	Digital Photograph; BOLD Barcode Library (November, 2012)	A	Museum Vouchered	P.G.Kevan	23-Aug-2006	Canada	Manitoba	Churchill	26 km SE Churchill, Twin Lakes		58.629	-93.797
CHU06-COL1-006	CHU06-COL1-006		WRME	University of Manitoba, Wallis Roughley Museum of Entomology	Arthropoda	Insecta	Coleoptera	Carabidae	Carabinae	Carabus	Carabus taedatus agassii	Thomas S. Woodcock	twoodcoc@uoguelph.ca	Digital Photograph; BOLD Barcode Library (November, 2012)	A	Museum Vouchered	P.G.Kevan	23-Aug-2006	Canada	Manitoba	Churchill	26 km SE Churchill, Twin Lakes		58.629	-93.797
CHU06-COL1-007	CHU06-COL1-007		WRME	University of Manitoba, Wallis Roughley Museum of Entomology	Arthropoda	Insecta	Coleoptera	Carabidae	Carabinae	Carabus	Carabus taedatus agassii	Thomas S. Woodcock	twoodcoc@uoguelph.ca	Digital Photograph; BOLD Barcode Library (November, 2012)	A	Museum Vouchered	P.G.Kevan	23-Aug-2006	Canada	Manitoba	Churchill	26 km SE Churchill, Twin Lakes		58.629	-93.797
CHU06-COL1-009	CHU06-COL1-009		WRME	University of Manitoba, Wallis Roughley Museum of Entomology	Arthropoda	Insecta	Coleoptera	Carabidae	Carabinae	Carabus	Carabus taedatus agassii	Thomas S. Woodcock	twoodcoc@uoguelph.ca	Digital Photograph; BOLD Barcode Library (November, 2012)	A	Museum Vouchered	P.G.Kevan	23-Aug-2006	Canada	Manitoba	Churchill	26 km SE Churchill, Twin Lakes		58.629	-93.797
CHU06-COL1-010	CHU06-COL1-010		WRME	University of Manitoba, Wallis Roughley Museum of Entomology	Arthropoda	Insecta	Coleoptera	Carabidae	Carabinae	Carabus	Carabus taedatus agassii	Thomas S. Woodcock	twoodcoc@uoguelph.ca	Digital Photograph; BOLD Barcode Library (November, 2012)	A	Museum Vouchered	P.G.Kevan	23-Aug-2006	Canada	Manitoba	Churchill	26 km SE Churchill, Twin Lakes		58.629	-93.797
CHU06-COL1-011	CHU06-COL1-011		WRME	University of Manitoba, Wallis Roughley Museum of Entomology	Arthropoda	Insecta	Coleoptera	Carabidae	Carabinae	Carabus	Carabus taedatus agassii	Thomas S. Woodcock	twoodcoc@uoguelph.ca	Digital Photograph; BOLD Barcode Library (November, 2012)	A	Museum Vouchered	P.G.Kevan	23-Aug-2006	Canada	Manitoba	Churchill	16 km E Churchill, Bird Cove		58.77	-93.842
CHU06-COL1-012	CHU06-COL1-012		WRME	University of Manitoba, Wallis Roughley Museum of Entomology	Arthropoda	Insecta	Coleoptera	Carabidae	Carabinae	Carabus	Carabus taedatus agassii	Thomas S. Woodcock	twoodcoc@uoguelph.ca	Digital Photograph; BOLD Barcode Library (November, 2012)	A	Museum Vouchered	P.G.Kevan	23-Aug-2006	Canada	Manitoba	Churchill	16 km E Churchill, Bird Cove		58.77	-93.842
CHU06-COL1-013	CHU06-COL1-013		WRME	University of Manitoba, Wallis Roughley Museum of Entomology	Arthropoda	Insecta	Coleoptera	Carabidae	Carabinae	Carabus	Carabus taedatus agassii	Thomas S. Woodcock	twoodcoc@uoguelph.ca	Digital Photograph; BOLD Barcode Library (November, 2012)	A	Museum Vouchered	P.G.Kevan	23-Aug-2006	Canada	Manitoba	Churchill	16 km E Churchill, Bird Cove		58.77	-93.842
CHU06-COL1-015	CHU06-COL1-015		WRME	University of Manitoba, Wallis Roughley Museum of Entomology	Arthropoda	Insecta	Coleoptera	Carabidae	Carabinae	Carabus	Carabus taedatus agassii	Thomas S. Woodcock	twoodcoc@uoguelph.ca	Digital Photograph; BOLD Barcode Library (November, 2012)	A	Museum Vouchered	P.G.Kevan	23-Aug-2006	Canada	Manitoba	Churchill	16 km E Churchill, Bird Cove		58.77	-93.842
CHU06-COL1-016	CHU06-COL1-016		WRME	University of Manitoba, Wallis Roughley Museum of Entomology	Arthropoda	Insecta	Coleoptera	Carabidae	Carabinae	Carabus	Carabus taedatus agassii	Thomas S. Woodcock	twoodcoc@uoguelph.ca	Digital Photograph; BOLD Barcode Library (November, 2012)	A	Museum Vouchered	P.G.Kevan	23-Aug-2006	Canada	Manitoba	Churchill	16 km E Churchill, Bird Cove		58.77	-93.842
CHU06-COL1-017	CHU06-COL1-017		WRME	University of Manitoba, Wallis Roughley Museum of Entomology	Arthropoda	Insecta	Coleoptera	Carabidae	Carabinae	Carabus	Carabus taedatus agassii	Thomas S. Woodcock	twoodcoc@uoguelph.ca	Digital Photograph; BOLD Barcode Library (November, 2012)	A	Museum Vouchered	P.G.Kevan	23-Aug-2006	Canada	Manitoba	Churchill	16 km E Churchill, Bird Cove		58.77	-93.842
CHU06-COL1-018	CHU06-COL1-018		WRME	University of Manitoba, Wallis Roughley Museum of Entomology	Arthropoda	Insecta	Coleoptera	Carabidae	Carabinae	Carabus	Carabus taedatus agassii	Thomas S. Woodcock	twoodcoc@uoguelph.ca	Digital Photograph; BOLD Barcode Library (November, 2012)	A	Museum Vouchered	P.G.Kevan	23-Aug-2006	Canada	Manitoba	Churchill	16 km E Churchill, Bird Cove		58.77	-93.842
CHU06-COL1-019	CHU06-COL1-019		WRME	University of Manitoba, Wallis Roughley Museum of Entomology	Arthropoda	Insecta	Coleoptera	Carabidae	Carabinae	Carabus	Carabus taedatus agassii	Thomas S. Woodcock	twoodcoc@uoguelph.ca	Digital Photograph; BOLD Barcode Library (November, 2012)	A	Museum Vouchered	P.G.Kevan	23-Aug-2006	Canada	Manitoba	Churchill	16 km E Churchill, Bird Cove		58.77	-93.842
CHU06-COL1-020	CHU06-COL1-020		WRME	University of Manitoba, Wallis Roughley Museum of Entomology	Arthropoda	Insecta	Coleoptera	Carabidae	Carabinae	Carabus	Carabus taedatus agassii	Thomas S. Woodcock	twoodcoc@uoguelph.ca	Digital Photograph; BOLD Barcode Library (November, 2012)	A	Museum Vouchered	P.G.Kevan	23-Aug-2006	Canada	Manitoba	Churchill	16 km E Churchill, Bird Cove		58.77	-93.842
CHU06-COL1-021	CHU06-COL1-021		WRME	University of Manitoba, Wallis Roughley Museum of Entomology	Arthropoda	Insecta	Coleoptera	Carabidae	Carabinae	Carabus	Carabus taedatus agassii	Thomas S. Woodcock	twoodcoc@uoguelph.ca	Digital Photograph; BOLD Barcode Library (November, 2012)	A	Museum Vouchered	P.G.Kevan	23-Aug-2006	Canada	Manitoba	Churchill	16 km E Churchill, Bird Cove		58.77	-93.842
CHU06-COL1-022	CHU06-COL1-022		WRME	University of Manitoba, Wallis Roughley Museum of Entomology	Arthropoda	Insecta	Coleoptera	Carabidae	Carabinae	Carabus	Carabus taedatus agassii	Thomas S. Woodcock	twoodcoc@uoguelph.ca	Digital Photograph; BOLD Barcode Library (November, 2012)	A	Museum Vouchered	P.G.Kevan	23-Aug-2006	Canada	Manitoba	Churchill	16 km E Churchill, Bird Cove		58.77	-93.842
CHU06-COL1-023	CHU06-COL1-023		WRME	University of Manitoba, Wallis Roughley Museum of Entomology	Arthropoda	Insecta	Coleoptera	Carabidae	Carabinae	Carabus	Carabus taedatus agassii	Thomas S. Woodcock	twoodcoc@uoguelph.ca	Digital Photograph; BOLD Barcode Library (November, 2012)	A	Museum Vouchered	P.G.Kevan	23-Aug-2006	Canada	Manitoba	Churchill	16 km E Churchill, Bird Cove		58.77	-93.842
CHU06-COL1-024	CHU06-COL1-024		WRME	University of Manitoba, Wallis Roughley Museum of Entomology	Arthropoda	Insecta	Coleoptera	Carabidae	Carabinae	Carabus	Carabus taedatus agassii	Thomas S. Woodcock	twoodcoc@uoguelph.ca	Digital Photograph; BOLD Barcode Library (November, 2012)	A	Museum Vouchered	P.G.Kevan	23-Aug-2006	Canada	Manitoba	Churchill	26 km SE Churchill, Twin Lakes		58.629	-93.797
CHU06-COL1-025	CHU06-COL1-025		WRME	University of Manitoba, Wallis Roughley Museum of Entomology	Arthropoda	Insecta	Coleoptera	Carabidae	Carabinae	Carabus	Carabus taedatus agassii	Thomas S. Woodcock	twoodcoc@uoguelph.ca	Digital Photograph; BOLD Barcode Library (November, 2012)	A	Museum Vouchered	P.G.Kevan	23-Aug-2006	Canada	Manitoba	Churchill	26 km SE Churchill, Twin Lakes		58.629	-93.797
CHU06-COL1-026	CHU06-COL1-026		WRME	University of Manitoba, Wallis Roughley Museum of Entomology	Arthropoda	Insecta	Coleoptera	Carabidae	Carabinae	Carabus	Carabus taedatus agassii	Thomas S. Woodcock	twoodcoc@uoguelph.ca	Digital Photograph; BOLD Barcode Library (November, 2012)	A	Museum Vouchered	P.G.Kevan	23-Aug-2006	Canada	Manitoba	Churchill	26 km SE Churchill, Twin Lakes		58.629	-93.797
CHU06-COL1-027	CHU06-COL1-027		WRME	University of Manitoba, Wallis Roughley Museum of Entomology	Arthropoda	Insecta	Coleoptera	Carabidae	Carabinae	Carabus	Carabus taedatus agassii	Thomas S. Woodcock	twoodcoc@uoguelph.ca	Digital Photograph; BOLD Barcode Library (November, 2012)	A	Museum Vouchered	P.G.Kevan	23-Aug-2006	Canada	Manitoba	Churchill	26 km SE Churchill, Twin Lakes		58.629	-93.797
CHU06-COL1-028	CHU06-COL1-028		WRME	University of Manitoba, Wallis Roughley Museum of Entomology	Arthropoda	Insecta	Coleoptera	Carabidae	Carabinae	Carabus	Carabus taedatus agassii	Thomas S. Woodcock	twoodcoc@uoguelph.ca	Digital Photograph; BOLD Barcode Library (November, 2012)	A	Museum Vouchered	P.G.Kevan	23-Aug-2006	Canada	Manitoba	Churchill	26 km SE Churchill, Twin Lakes		58.629	-93.797
CHU06-COL1-029	CHU06-COL1-029		WRME	University of Manitoba, Wallis Roughley Museum of Entomology	Arthropoda	Insecta	Coleoptera	Carabidae	Carabinae	Carabus	Carabus taedatus agassii	Thomas S. Woodcock	twoodcoc@uoguelph.ca	Digital Photograph; BOLD Barcode Library (November, 2012)	A	Museum Vouchered	P.G.Kevan	23-Aug-2006	Canada	Manitoba	Churchill	26 km SE Churchill, Twin Lakes		58.629	-93.797
CHU06-COL1-030	CHU06-COL1-030		WRME	University of Manitoba, Wallis Roughley Museum of Entomology	Arthropoda	Insecta	Coleoptera	Carabidae	Carabinae	Carabus	Carabus taedatus agassii	Thomas S. Woodcock	twoodcoc@uoguelph.ca	Digital Photograph; BOLD Barcode Library (November, 2012)	A	Museum Vouchered	P.G.Kevan	23-Aug-2006	Canada	Manitoba	Churchill	26 km SE Churchill, Twin Lakes		58.629	-93.797
CHU06-COL1-031	CHU06-COL1-031		WRME	University of Manitoba, Wallis Roughley Museum of Entomology	Arthropoda	Insecta	Coleoptera	Carabidae	Carabinae	Carabus	Carabus taedatus agassii	Thomas S. Woodcock	twoodcoc@uoguelph.ca	Digital Photograph; BOLD Barcode Library (November, 2012)	A	Museum Vouchered	P.G.Kevan	23-Aug-2006	Canada	Manitoba	Churchill	23 km E Churchill, Ramsay Creek		58.731	-93.78
CHU06-COL1-032	CHU06-COL1-032		WRME	University of Manitoba, Wallis Roughley Museum of Entomology	Arthropoda	Insecta	Coleoptera	Carabidae	Carabinae	Carabus	Carabus taedatus agassii	Thomas S. Woodcock	twoodcoc@uoguelph.ca	Digital Photograph; BOLD Barcode Library (November, 2012)	A	Museum Vouchered	P.G.Kevan	23-Aug-2006	Canada	Manitoba	Churchill	23 km E Churchill, Ramsay Creek		58.731	-93.78
CHU06-COL1-033	CHU06-COL1-033		WRME	University of Manitoba, Wallis Roughley Museum of Entomology	Arthropoda	Insecta	Coleoptera	Carabidae	Carabinae	Carabus	Carabus taedatus agassii	Thomas S. Woodcock	twoodcoc@uoguelph.ca	Digital Photograph; BOLD Barcode Library (November, 2012)	A	Museum Vouchered	P.G.Kevan	23-Aug-2006	Canada	Manitoba	Churchill	23 km E Churchill, Ramsay Creek		58.731	-93.78
CHU06-COL1-034	CHU06-COL1-034		WRME	University of Manitoba, Wallis Roughley Museum of Entomology	Arthropoda	Insecta	Coleoptera	Carabidae	Carabinae	Carabus	Carabus taedatus agassii	Thomas S. Woodcock	twoodcoc@uoguelph.ca	Digital Photograph; BOLD Barcode Library (November, 2012)	A	Museum Vouchered	P.G.Kevan	23-Aug-2006	Canada	Manitoba	Churchill	23 km E Churchill, Ramsay Creek		58.731	-93.78
CHU06-COL1-035	CHU06-COL1-035		WRME	University of Manitoba, Wallis Roughley Museum of Entomology	Arthropoda	Insecta	Coleoptera	Carabidae	Carabinae	Carabus	Carabus taedatus agassii	Thomas S. Woodcock	twoodcoc@uoguelph.ca	Digital Photograph; BOLD Barcode Library (November, 2012)	A	Museum Vouchered	P.G.Kevan	23-Aug-2006	Canada	Manitoba	Churchill	23 km E Churchill, Ramsay Creek		58.731	-93.78
CHU06-COL1-036	CHU06-COL1-036		WRME	University of Manitoba, Wallis Roughley Museum of Entomology	Arthropoda	Insecta	Coleoptera	Carabidae	Carabinae	Carabus	Carabus taedatus agassii	Thomas S. Woodcock	twoodcoc@uoguelph.ca	Digital Photograph; BOLD Barcode Library (November, 2012)	A	Museum Vouchered	P.G.Kevan	23-Aug-2006	Canada	Manitoba	Churchill	23 km E Churchill, Ramsay Creek		58.731	-93.78
CHU06-COL1-037	CHU06-COL1-037		WRME	University of Manitoba, Wallis Roughley Museum of Entomology	Arthropoda	Insecta	Coleoptera	Carabidae	Carabinae	Carabus	Carabus taedatus agassii	Thomas S. Woodcock	twoodcoc@uoguelph.ca	Digital Photograph; BOLD Barcode Library (November, 2012)	A	Museum Vouchered	P.G.Kevan	23-Aug-2006	Canada	Manitoba	Churchill	23 km E Churchill, Ramsay Creek		58.731	-93.78
CHU06-COL1-038	CHU06-COL1-038		WRME	University of Manitoba, Wallis Roughley Museum of Entomology	Arthropoda	Insecta	Coleoptera	Carabidae	Carabinae	Carabus	Carabus taedatus agassii	Thomas S. Woodcock	twoodcoc@uoguelph.ca	Digital Photograph; BOLD Barcode Library (November, 2012)	A	Museum Vouchered	P.G.Kevan	23-Aug-2006	Canada	Manitoba	Churchill	23 km E Churchill, Ramsay Creek		58.731	-93.78
CHU06-COL1-039	CHU06-COL1-039		WRME	University of Manitoba, Wallis Roughley Museum of Entomology	Arthropoda	Insecta	Coleoptera	Carabidae	Carabinae	Carabus	Carabus taedatus agassii	Thomas S. Woodcock	twoodcoc@uoguelph.ca	Digital Photograph; BOLD Barcode Library (November, 2012)	A	Museum Vouchered	P.G.Kevan	23-Aug-2006	Canada	Manitoba	Churchill	23 km E Churchill, Ramsay Creek		58.731	-93.78
CHU06-COL1-040	CHU06-COL1-040		WRME	University of Manitoba, Wallis Roughley Museum of Entomology	Arthropoda	Insecta	Coleoptera	Carabidae	Carabinae	Carabus	Carabus taedatus agassii	Thomas S. Woodcock	twoodcoc@uoguelph.ca	Digital Photograph; BOLD Barcode Library (November, 2012)	A	Museum Vouchered	P.G.Kevan	23-Aug-2006	Canada	Manitoba	Churchill	23 km E Churchill, Ramsay Creek		58.731	-93.78
CHU06-COL1-041	CHU06-COL1-041		WRME	University of Manitoba, Wallis Roughley Museum of Entomology	Arthropoda	Insecta	Coleoptera	Carabidae	Carabinae	Carabus	Carabus taedatus agassii	Thomas S. Woodcock	twoodcoc@uoguelph.ca	Digital Photograph; BOLD Barcode Library (November, 2012)	A	Museum Vouchered	P.G.Kevan	23-Aug-2006	Canada	Manitoba	Churchill	23 km E Churchill, Ramsay Creek		58.731	-93.78
CHU06-COL1-042	CHU06-COL1-042		WRME	University of Manitoba, Wallis Roughley Museum of Entomology	Arthropoda	Insecta	Coleoptera	Carabidae	Carabinae	Carabus	Carabus taedatus agassii	Thomas S. Woodcock	twoodcoc@uoguelph.ca	Digital Photograph; BOLD Barcode Library (November, 2012)	A	Museum Vouchered	P.G.Kevan	09-Aug-2006	Canada	Manitoba	Churchill	16 km E Churchill, Bird Cove	Bluffs/Shore	58.77	-93.842
CHU06-COL1-045	CHU06-COL1-045		WRME	University of Manitoba, Wallis Roughley Museum of Entomology	Arthropoda	Insecta	Coleoptera	Carabidae	Carabinae	Carabus	Carabus taedatus agassii	Thomas S. Woodcock	twoodcoc@uoguelph.ca	Digital Photograph; BOLD Barcode Library (November, 2012)	A	Museum Vouchered	P.G.Kevan	07-Aug-2006	Canada	Manitoba	Churchill	16 km SW Churchill, Churchill River Pump House		58.626	-94.23
CHU06-COL1-047	CHU06-COL1-047		WRME	University of Manitoba, Wallis Roughley Museum of Entomology	Arthropoda	Insecta	Coleoptera	Carabidae	Carabinae	Carabus	Carabus taedatus agassii	Thomas S. Woodcock	twoodcoc@uoguelph.ca	Digital Photograph; BOLD Barcode Library (November, 2012)	A	Museum Vouchered	P.G.Kevan	14-Jun-2006	Canada	Manitoba	Churchill	2 km NW Churchill, Cape Merry		58.785	-94.201
CHU06-COL1-070	CHU06-COL1-070		WRME	University of Manitoba, Wallis Roughley Museum of Entomology	Arthropoda	Insecta	Coleoptera	Carabidae	Carabinae	Carabus	Carabus taedatus agassii	Thomas S. Woodcock	twoodcoc@uoguelph.ca	Digital Photograph; BOLD Barcode Library (November, 2012)	A	Museum Vouchered	P.G.Kevan	18-Jun-2006	Canada	Manitoba	Churchill	13 km E Churchill, Eastern Creek	Tundra Site	58.759	-93.947
CHU06-COL1-071	CHU06-COL1-071		WRME	University of Manitoba, Wallis Roughley Museum of Entomology	Arthropoda	Insecta	Coleoptera	Carabidae	Carabinae	Carabus	Carabus taedatus agassii	Thomas S. Woodcock	twoodcoc@uoguelph.ca	Digital Photograph; BOLD Barcode Library (November, 2012)	A	Museum Vouchered	P.G.Kevan	18-Jun-2006	Canada	Manitoba	Churchill	13 km E Churchill, Eastern Creek	Tundra Site	58.759	-93.947
CHU06-COL1-072	CHU06-COL1-072		WRME	University of Manitoba, Wallis Roughley Museum of Entomology	Arthropoda	Insecta	Coleoptera	Carabidae	Carabinae	Carabus	Carabus taedatus agassii	Thomas S. Woodcock	twoodcoc@uoguelph.ca	Digital Photograph; BOLD Barcode Library (November, 2012)	A	Museum Vouchered	P.G.Kevan	16-Aug-2006	Canada	Manitoba	Churchill	10 km SE Churchill, Farnworth Lake	Landing Lake	58.704	-94.052
CHU06-COL1-073	CHU06-COL1-073		WRME	University of Manitoba, Wallis Roughley Museum of Entomology	Arthropoda	Insecta	Coleoptera	Carabidae	Carabinae	Carabus	Carabus taedatus agassii	Thomas S. Woodcock	twoodcoc@uoguelph.ca	Digital Photograph; BOLD Barcode Library (November, 2012)	A	Museum Vouchered	P.G.Kevan		Canada	Manitoba	Churchill	unspecified locality	(general coordinate)	58.74	-93.82
CHU06-COL1-074	CHU06-COL1-074		WRME	University of Manitoba, Wallis Roughley Museum of Entomology	Arthropoda	Insecta	Coleoptera	Carabidae	Carabinae	Carabus	Carabus taedatus agassii	Thomas S. Woodcock	twoodcoc@uoguelph.ca	Digital Photograph; BOLD Barcode Library (November, 2012)	A	Museum Vouchered	P.G.Kevan		Canada	Manitoba	Churchill	unspecified locality	(general coordinate)	58.74	-93.82
CHU06-COL1-075	CHU06-COL1-075		WRME	University of Manitoba, Wallis Roughley Museum of Entomology	Arthropoda	Insecta	Coleoptera	Carabidae	Carabinae	Carabus	Carabus taedatus agassii	Thomas S. Woodcock	twoodcoc@uoguelph.ca	Digital Photograph; BOLD Barcode Library (November, 2012)	A	Museum Vouchered	P.G.Kevan		Canada	Manitoba	Churchill	unspecified locality	(general coordinate)	58.74	-93.82
CHU06-COL1-076	CHU06-COL1-076		WRME	University of Manitoba, Wallis Roughley Museum of Entomology	Arthropoda	Insecta	Coleoptera	Carabidae	Carabinae	Carabus	Carabus taedatus agassii	Thomas S. Woodcock	twoodcoc@uoguelph.ca	Digital Photograph; BOLD Barcode Library (November, 2012)	A	Museum Vouchered	P.G.Kevan		Canada	Manitoba	Churchill	unspecified locality	(general coordinate)	58.74	-93.82
CHU06-COL1-082	CHU06-COL1-082		WRME	University of Manitoba, Wallis Roughley Museum of Entomology	Arthropoda	Insecta	Coleoptera	Carabidae	Carabinae	Carabus	Carabus taedatus agassii	Thomas S. Woodcock	twoodcoc@uoguelph.ca	Digital Photograph; BOLD Barcode Library (November, 2012)	A	Museum Vouchered	P.G.Kevan		Canada	Manitoba	Churchill	unspecified locality	(general coordinate)	58.74	-93.82
CHU06-COL1-087	CHU06-COL1-087		WRME	University of Manitoba, Wallis Roughley Museum of Entomology	Arthropoda	Insecta	Coleoptera	Carabidae	Carabinae	Carabus	Carabus taedatus agassii	Thomas S. Woodcock	twoodcoc@uoguelph.ca	Digital Photograph; BOLD Barcode Library (November, 2012)	A	Museum Vouchered	P.G.Kevan		Canada	Manitoba	Churchill	unspecified locality	(general coordinate)	58.74	-93.82
CHU06-COL1-088	CHU06-COL1-088		WRME	University of Manitoba, Wallis Roughley Museum of Entomology	Arthropoda	Insecta	Coleoptera	Carabidae	Carabinae	Carabus	Carabus taedatus agassii	Thomas S. Woodcock	twoodcoc@uoguelph.ca	Digital Photograph; BOLD Barcode Library (November, 2012)	A	Museum Vouchered	P.G.Kevan	09-Aug-2006	Canada	Manitoba	Churchill	26 km SE Churchill, Twin Lakes	PFTS	58.63	-93.819
CHU06-COL1-089	CHU06-COL1-089		WRME	University of Manitoba, Wallis Roughley Museum of Entomology	Arthropoda	Insecta	Coleoptera	Carabidae	Carabinae	Carabus	Carabus taedatus agassii	Thomas S. Woodcock	twoodcoc@uoguelph.ca	Digital Photograph; BOLD Barcode Library (November, 2012)	A	Museum Vouchered	P.G.Kevan	09-Aug-2006	Canada	Manitoba	Churchill	26 km SE Churchill, Twin Lakes	PFTS	58.63	-93.819
CHU06-COL1-090	CHU06-COL1-090		WRME	University of Manitoba, Wallis Roughley Museum of Entomology	Arthropoda	Insecta	Coleoptera	Carabidae	Carabinae	Carabus	Carabus taedatus agassii	Thomas S. Woodcock	twoodcoc@uoguelph.ca	Digital Photograph; BOLD Barcode Library (November, 2012)	A	Museum Vouchered	P.G.Kevan	22-Aug-2006	Canada	Manitoba	Churchill	8 km E Churchill, Polar Bear Alley	PFTS	58.765	-93.997
CHU06-COL1-091	CHU06-COL1-091		WRME	University of Manitoba, Wallis Roughley Museum of Entomology	Arthropoda	Insecta	Coleoptera	Carabidae	Carabinae	Carabus	Carabus taedatus agassii	Thomas S. Woodcock	twoodcoc@uoguelph.ca	Digital Photograph; BOLD Barcode Library (November, 2012)	A	Museum Vouchered	P.G.Kevan	22-Aug-2006	Canada	Manitoba	Churchill	8 km E Churchill, Polar Bear Alley	PFTS	58.765	-93.997
CHU06-COL1-092	CHU06-COL1-092		WRME	University of Manitoba, Wallis Roughley Museum of Entomology	Arthropoda	Insecta	Coleoptera	Carabidae	Carabinae	Carabus	Carabus taedatus agassii	Thomas S. Woodcock	twoodcoc@uoguelph.ca	Digital Photograph; BOLD Barcode Library (November, 2012)	A	Museum Vouchered	P.G.Kevan	22-Aug-2006	Canada	Manitoba	Churchill	8 km E Churchill, Polar Bear Alley	PFTS	58.765	-93.997
CHU06-COL1-093	CHU06-COL1-093		WRME	University of Manitoba, Wallis Roughley Museum of Entomology	Arthropoda	Insecta	Coleoptera	Carabidae	Carabinae	Carabus	Carabus taedatus agassii	Thomas S. Woodcock	twoodcoc@uoguelph.ca	Digital Photograph; BOLD Barcode Library (November, 2012)	A	Museum Vouchered	P.G.Kevan	12-Aug-2006	Canada	Manitoba	Churchill	26 km SE Churchill, Twin Lakes		58.63	-93.819
CHU06-COL1-094	CHU06-COL1-094		WRME	University of Manitoba, Wallis Roughley Museum of Entomology	Arthropoda	Insecta	Coleoptera	Carabidae	Carabinae	Carabus	Carabus taedatus agassii	Thomas S. Woodcock	twoodcoc@uoguelph.ca	Digital Photograph; BOLD Barcode Library (November, 2012)	A	Museum Vouchered	P.G.Kevan	23-Aug-2006	Canada	Manitoba	Churchill	16 km E Churchill, Bird Cove	Tundra-PFTS	58.769	-93.891
CHU06-COL1-095	CHU06-COL1-095		WRME	University of Manitoba, Wallis Roughley Museum of Entomology	Arthropoda	Insecta	Coleoptera	Carabidae	Carabinae	Carabus	Carabus taedatus agassii	Thomas S. Woodcock	twoodcoc@uoguelph.ca	Digital Photograph; BOLD Barcode Library (November, 2012)	A	Museum Vouchered	P.G.Kevan	18-Aug-2006	Canada	Manitoba	Churchill	8 km E Churchill, Polar Bear Alley	Grass PFTS	58.765	-93.997
CHU06-COL1-096	CHU06-COL1-096		WRME	University of Manitoba, Wallis Roughley Museum of Entomology	Arthropoda	Insecta	Coleoptera	Carabidae	Carabinae	Carabus	Carabus taedatus agassii	Thomas S. Woodcock	twoodcoc@uoguelph.ca	Digital Photograph; BOLD Barcode Library (November, 2012)	A	Museum Vouchered	P.G.Kevan	18-Aug-2006	Canada	Manitoba	Churchill	8 km E Churchill, Polar Bear Alley	PFTS	58.765	-93.997
CHU06-COL1-097	CHU06-COL1-097		WRME	University of Manitoba, Wallis Roughley Museum of Entomology	Arthropoda	Insecta	Coleoptera	Carabidae	Carabinae	Carabus	Carabus taedatus agassii	Thomas S. Woodcock	twoodcoc@uoguelph.ca	Digital Photograph; BOLD Barcode Library (November, 2012)	A	Museum Vouchered	P.G.Kevan	09-Aug-2006	Canada	Manitoba	Churchill	16 km SW Churchill, Churchill River Pump House		58.627	-94.23
CHU06-COL1-100	CHU06-COL1-100		WRME	University of Manitoba, Wallis Roughley Museum of Entomology	Arthropoda	Insecta	Coleoptera	Carabidae	Carabinae	Carabus	Carabus taedatus agassii	Thomas S. Woodcock	twoodcoc@uoguelph.ca	Digital Photograph; BOLD Barcode Library (November, 2012)	A	Museum Vouchered	P.G.Kevan	09-Aug-2006	Canada	Manitoba	Churchill	16 km SW Churchill, Churchill River Pump House		58.627	-94.23
CHU06-COL1-102	CHU06-COL1-102		WRME	University of Manitoba, Wallis Roughley Museum of Entomology	Arthropoda	Insecta	Coleoptera	Carabidae	Carabinae	Carabus	Carabus taedatus agassii	Thomas S. Woodcock	twoodcoc@uoguelph.ca	Digital Photograph; BOLD Barcode Library (November, 2012)	A	Museum Vouchered	P.G.Kevan	23-Aug-2006	Canada	Manitoba	Churchill	26 km SE Churchill, Twin Lakes	PFTS	58.63	-93.819
CHU06-COL1-103	CHU06-COL1-103		WRME	University of Manitoba, Wallis Roughley Museum of Entomology	Arthropoda	Insecta	Coleoptera	Carabidae	Carabinae	Carabus	Carabus taedatus agassii	Thomas S. Woodcock	twoodcoc@uoguelph.ca	Digital Photograph; BOLD Barcode Library (November, 2012)	A	Museum Vouchered	P.G.Kevan	23-Aug-2006	Canada	Manitoba	Churchill	26 km SE Churchill, Twin Lakes	PFTS	58.63	-93.819
CHU06-COL1-104	CHU06-COL1-104		WRME	University of Manitoba, Wallis Roughley Museum of Entomology	Arthropoda	Insecta	Coleoptera	Carabidae	Carabinae	Carabus	Carabus taedatus agassii	Thomas S. Woodcock	twoodcoc@uoguelph.ca	Digital Photograph; BOLD Barcode Library (November, 2012)	A	Museum Vouchered	P.G.Kevan	23-Aug-2006	Canada	Manitoba	Churchill	26 km SE Churchill, Twin Lakes	PFTS	58.63	-93.819
CHU06-COL1-105	CHU06-COL1-105		WRME	University of Manitoba, Wallis Roughley Museum of Entomology	Arthropoda	Insecta	Coleoptera	Carabidae	Carabinae	Carabus	Carabus taedatus agassii	Thomas S. Woodcock	twoodcoc@uoguelph.ca	Digital Photograph; BOLD Barcode Library (November, 2012)	A	Museum Vouchered	P.G.Kevan	23-Aug-2006	Canada	Manitoba	Churchill	26 km SE Churchill, Twin Lakes	PFTS	58.63	-93.819
CHU06-COL1-107	CHU06-COL1-107		WRME	University of Manitoba, Wallis Roughley Museum of Entomology	Arthropoda	Insecta	Coleoptera	Carabidae	Carabinae	Carabus	Carabus taedatus agassii	Thomas S. Woodcock	twoodcoc@uoguelph.ca	Digital Photograph; BOLD Barcode Library (November, 2012)	A	Museum Vouchered	P.G.Kevan	18-Aug-2006	Canada	Manitoba	Churchill	8 km E Churchill, Polar Bear Alley	Grass PFTS	58.765	-93.997
CHU06-COL1-108	CHU06-COL1-108		WRME	University of Manitoba, Wallis Roughley Museum of Entomology	Arthropoda	Insecta	Coleoptera	Carabidae	Carabinae	Carabus	Carabus taedatus agassii	Thomas S. Woodcock	twoodcoc@uoguelph.ca	Digital Photograph; BOLD Barcode Library (November, 2012)	A	Museum Vouchered	P.G.Kevan	18-Aug-2006	Canada	Manitoba	Churchill	8 km E Churchill, Polar Bear Alley	Grass PFTS	58.765	-93.997
CHU06-COL1-110	CHU06-COL1-110		WRME	University of Manitoba, Wallis Roughley Museum of Entomology	Arthropoda	Insecta	Coleoptera	Carabidae	Carabinae	Carabus	Carabus taedatus agassii	Thomas S. Woodcock	twoodcoc@uoguelph.ca	Digital Photograph; BOLD Barcode Library (November, 2012)	A	Museum Vouchered	P.G.Kevan	09-Aug-2006	Canada	Manitoba	Churchill	26 km SE Churchill, Twin Lakes	PFTS	58.63	-93.819
CHU06-COL1-111	CHU06-COL1-111		WRME	University of Manitoba, Wallis Roughley Museum of Entomology	Arthropoda	Insecta	Coleoptera	Carabidae	Carabinae	Carabus	Carabus taedatus agassii	Thomas S. Woodcock	twoodcoc@uoguelph.ca	Digital Photograph; BOLD Barcode Library (November, 2012)	A	Museum Vouchered	P.G.Kevan	15-Aug-2006	Canada	Manitoba	Churchill	Wapusk National Park, Broad River	Wet Area	58.137	-92.849
CHU06-COL1-112	CHU06-COL1-112		WRME	University of Manitoba, Wallis Roughley Museum of Entomology	Arthropoda	Insecta	Coleoptera	Carabidae	Carabinae	Carabus	Carabus taedatus agassii	Thomas S. Woodcock	twoodcoc@uoguelph.ca	Digital Photograph; BOLD Barcode Library (November, 2012)	A	Museum Vouchered	P.G.Kevan	15-Aug-2006	Canada	Manitoba	Churchill	Wapusk National Park, Broad River	Wet Area	58.137	-92.849
CHU06-COL1-113	CHU06-COL1-113		WRME	University of Manitoba, Wallis Roughley Museum of Entomology	Arthropoda	Insecta	Coleoptera	Carabidae	Carabinae	Carabus	Carabus taedatus agassii	Thomas S. Woodcock	twoodcoc@uoguelph.ca	Digital Photograph; BOLD Barcode Library (November, 2012)	A	Museum Vouchered	P.G.Kevan	15-Aug-2006	Canada	Manitoba	Churchill	Wapusk National Park, Broad River	Wet Area	58.137	-92.849
CHU06-COL1-115	CHU06-COL1-115		WRME	University of Manitoba, Wallis Roughley Museum of Entomology	Arthropoda	Insecta	Coleoptera	Carabidae	Carabinae	Carabus	Carabus taedatus agassii	Thomas S. Woodcock	twoodcoc@uoguelph.ca	Digital Photograph; BOLD Barcode Library (November, 2012)	A	Museum Vouchered	P.G.Kevan	24-Aug-2006	Canada	Manitoba	Churchill	23 km E Churchill, Ramsay Creek	Malaize Trap	58.73	-93.78
CHU06-COL1-116	CHU06-COL1-116		WRME	University of Manitoba, Wallis Roughley Museum of Entomology	Arthropoda	Insecta	Coleoptera	Carabidae	Carabinae	Carabus	Carabus taedatus agassii	Thomas S. Woodcock	twoodcoc@uoguelph.ca	Digital Photograph; BOLD Barcode Library (November, 2012)	A	Museum Vouchered	P.G.Kevan	23-Aug-2006	Canada	Manitoba	Churchill	16 km E Churchill, Bird Cove	Lyme grass PFTS	58.769	-93.891
CHU06-COL1-117	CHU06-COL1-117		WRME	University of Manitoba, Wallis Roughley Museum of Entomology	Arthropoda	Insecta	Coleoptera	Carabidae	Carabinae	Carabus	Carabus taedatus agassii	Thomas S. Woodcock	twoodcoc@uoguelph.ca	Digital Photograph; BOLD Barcode Library (November, 2012)	A	Museum Vouchered	P.G.Kevan	23-Aug-2006	Canada	Manitoba	Churchill	16 km E Churchill, Bird Cove	Lyme grass PFTS	58.769	-93.891
CHU06-COL1-118	CHU06-COL1-118		WRME	University of Manitoba, Wallis Roughley Museum of Entomology	Arthropoda	Insecta	Coleoptera	Carabidae	Carabinae	Carabus	Carabus taedatus agassii	Thomas S. Woodcock	twoodcoc@uoguelph.ca	Digital Photograph; BOLD Barcode Library (November, 2012)	A	Museum Vouchered	P.G.Kevan	05-Aug-2006	Canada	Manitoba	Churchill	26 km SE Churchill, Twin Lakes		58.63	-93.819
CHU06-COL1-119	CHU06-COL1-119		WRME	University of Manitoba, Wallis Roughley Museum of Entomology	Arthropoda	Insecta	Coleoptera	Carabidae	Carabinae	Carabus	Carabus taedatus agassii	Thomas S. Woodcock	twoodcoc@uoguelph.ca	Digital Photograph; BOLD Barcode Library (November, 2012)	A	Museum Vouchered	P.G.Kevan	10-Aug-2006	Canada	Manitoba	Churchill	23 km E Churchill, Malcolm Ramsay Lake		58.72	-93.77
CHU06-COL1-120	CHU06-COL1-120		WRME	University of Manitoba, Wallis Roughley Museum of Entomology	Arthropoda	Insecta	Coleoptera	Carabidae	Carabinae	Carabus	Carabus taedatus agassii	Thomas S. Woodcock	twoodcoc@uoguelph.ca	Digital Photograph; BOLD Barcode Library (November, 2012)	A	Museum Vouchered	P.G.Kevan	10-Aug-2006	Canada	Manitoba	Churchill	23 km E Churchill, Malcolm Ramsay Lake		58.72	-93.77
CHU06-COL1-121	CHU06-COL1-121		WRME	University of Manitoba, Wallis Roughley Museum of Entomology	Arthropoda	Insecta	Coleoptera	Carabidae	Carabinae	Carabus	Carabus taedatus agassii	Thomas S. Woodcock	twoodcoc@uoguelph.ca	Digital Photograph; BOLD Barcode Library (November, 2012)	A	Museum Vouchered	P.G.Kevan	10-Aug-2006	Canada	Manitoba	Churchill	23 km E Churchill, Malcolm Ramsay Lake		58.72	-93.77
CHU06-COL1-123	CHU06-COL1-123		WRME	University of Manitoba, Wallis Roughley Museum of Entomology	Arthropoda	Insecta	Coleoptera	Carabidae	Carabinae	Carabus	Carabus taedatus agassii	Thomas S. Woodcock	twoodcoc@uoguelph.ca	Digital Photograph; BOLD Barcode Library (November, 2012)	A	Museum Vouchered	P.G.Kevan	11-Aug-2006	Canada	Manitoba	Churchill	16 km SW Churchill, Churchill River Pump House		58.627	-94.23
CHU06-COL1-124	CHU06-COL1-124		WRME	University of Manitoba, Wallis Roughley Museum of Entomology	Arthropoda	Insecta	Coleoptera	Carabidae	Carabinae	Carabus	Carabus taedatus agassii	Thomas S. Woodcock	twoodcoc@uoguelph.ca	Digital Photograph; BOLD Barcode Library (November, 2012)	A	Museum Vouchered	P.G.Kevan	09-Aug-2006	Canada	Manitoba	Churchill	16 km E Churchill, Bird Cove, Rock Bluffs	PFTS	58.766	-93.868
CHU06-COL1-126	CHU06-COL1-126		WRME	University of Manitoba, Wallis Roughley Museum of Entomology	Arthropoda	Insecta	Coleoptera	Carabidae	Carabinae	Carabus	Carabus taedatus agassii	Thomas S. Woodcock	twoodcoc@uoguelph.ca	Digital Photograph; BOLD Barcode Library (November, 2012)	A	Museum Vouchered	P.G.Kevan	09-Aug-2006	Canada	Manitoba	Churchill	16 km E Churchill, Bird Cove, Rock Bluffs	PFTS	58.766	-93.868
CHU06-COL1-127	CHU06-COL1-127		WRME	University of Manitoba, Wallis Roughley Museum of Entomology	Arthropoda	Insecta	Coleoptera	Carabidae	Carabinae	Carabus	Carabus taedatus agassii	Thomas S. Woodcock	twoodcoc@uoguelph.ca	Digital Photograph; BOLD Barcode Library (November, 2012)	A	Museum Vouchered	P.G.Kevan	09-Aug-2006	Canada	Manitoba	Churchill	16 km E Churchill, Bird Cove, Rock Bluffs	PFTS	58.766	-93.868
CHU06-COL1-128	CHU06-COL1-128		WRME	University of Manitoba, Wallis Roughley Museum of Entomology	Arthropoda	Insecta	Coleoptera	Carabidae	Carabinae	Carabus	Carabus taedatus agassii	Thomas S. Woodcock	twoodcoc@uoguelph.ca	Digital Photograph; BOLD Barcode Library (November, 2012)	A	Museum Vouchered	P.G.Kevan	09-Aug-2006	Canada	Manitoba	Churchill	16 km E Churchill, Bird Cove, Rock Bluffs	PFTS	58.766	-93.868
CHU06-COL1-129	CHU06-COL1-129		WRME	University of Manitoba, Wallis Roughley Museum of Entomology	Arthropoda	Insecta	Coleoptera	Carabidae	Carabinae	Carabus	Carabus taedatus agassii	Thomas S. Woodcock	twoodcoc@uoguelph.ca	Digital Photograph; BOLD Barcode Library (November, 2012)	A	Museum Vouchered	P.G.Kevan	09-Aug-2006	Canada	Manitoba	Churchill	16 km E Churchill, Bird Cove, Rock Bluffs	PFTS	58.766	-93.868
CHU06-COL1-130	CHU06-COL1-130		WRME	University of Manitoba, Wallis Roughley Museum of Entomology	Arthropoda	Insecta	Coleoptera	Carabidae	Carabinae	Carabus	Carabus taedatus agassii	Thomas S. Woodcock	twoodcoc@uoguelph.ca	Digital Photograph; BOLD Barcode Library (November, 2012)	A	Museum Vouchered	P.G.Kevan	22-Aug-2006	Canada	Manitoba	Churchill	8 km E Churchill, Polar Bear Alley	Lyme grass PFTS	58.765	-93.997
CHU06-COL1-131	CHU06-COL1-131		WRME	University of Manitoba, Wallis Roughley Museum of Entomology	Arthropoda	Insecta	Coleoptera	Carabidae	Carabinae	Carabus	Carabus taedatus agassii	Thomas S. Woodcock	twoodcoc@uoguelph.ca	Digital Photograph; BOLD Barcode Library (November, 2012)	A	Museum Vouchered	P.G.Kevan	18-Aug-2006	Canada	Manitoba	Churchill	16 km E Churchill, Bird Cove	PFTS	58.769	-93.891
CHU06-COL1-132	CHU06-COL1-132		WRME	University of Manitoba, Wallis Roughley Museum of Entomology	Arthropoda	Insecta	Coleoptera	Carabidae	Carabinae	Carabus	Carabus taedatus agassii	Thomas S. Woodcock	twoodcoc@uoguelph.ca	Digital Photograph; BOLD Barcode Library (November, 2012)	A	Museum Vouchered	P.G.Kevan	18-Aug-2006	Canada	Manitoba	Churchill	16 km E Churchill, Bird Cove	PFTS	58.769	-93.891
CHU06-COL1-133	CHU06-COL1-133		WRME	University of Manitoba, Wallis Roughley Museum of Entomology	Arthropoda	Insecta	Coleoptera	Carabidae	Carabinae	Carabus	Carabus taedatus agassii	Thomas S. Woodcock	twoodcoc@uoguelph.ca	Digital Photograph; BOLD Barcode Library (November, 2012)	A	Museum Vouchered	P.G.Kevan	12-Aug-2006	Canada	Manitoba	Churchill	26 km SE Churchill, Twin Lakes	PFTS	58.63	-93.819
CHU06-COL1-134	CHU06-COL1-134		WRME	University of Manitoba, Wallis Roughley Museum of Entomology	Arthropoda	Insecta	Coleoptera	Carabidae	Carabinae	Carabus	Carabus taedatus agassii	Thomas S. Woodcock	twoodcoc@uoguelph.ca	Digital Photograph; BOLD Barcode Library (November, 2012)	A	Museum Vouchered	P.G.Kevan	20-Aug-2006	Canada	Manitoba	Churchill	Wapusk National Park, Broad River	Wet area Malaize Trap	58.137	-92.849
CHU06-COL1-136	CHU06-COL1-136		WRME	University of Manitoba, Wallis Roughley Museum of Entomology	Arthropoda	Insecta	Coleoptera	Carabidae	Carabinae	Carabus	Carabus taedatus agassii	Thomas S. Woodcock	twoodcoc@uoguelph.ca	Digital Photograph; BOLD Barcode Library (November, 2012)	A	Museum Vouchered	P.G.Kevan	20-Aug-2006	Canada	Manitoba	Churchill	Wapusk National Park, Broad River	PFTS	58.137	-92.849
CHU06-COL1-137	CHU06-COL1-137		WRME	University of Manitoba, Wallis Roughley Museum of Entomology	Arthropoda	Insecta	Coleoptera	Carabidae	Carabinae	Carabus	Carabus taedatus agassii	Thomas S. Woodcock	twoodcoc@uoguelph.ca	Digital Photograph; BOLD Barcode Library (November, 2012)	A	Museum Vouchered	P.G.Kevan	23-Aug-2006	Canada	Manitoba	Churchill	16 km E Churchill, Bird Cove	Lyme grass PFTS	58.769	-93.891
CHU06-COL1-140	CHU06-COL1-140		WRME	University of Manitoba, Wallis Roughley Museum of Entomology	Arthropoda	Insecta	Coleoptera	Carabidae	Carabinae	Carabus	Carabus taedatus agassii	Thomas S. Woodcock	twoodcoc@uoguelph.ca	Digital Photograph; BOLD Barcode Library (November, 2012)	A	Museum Vouchered	P.G.Kevan	23-Aug-2006	Canada	Manitoba	Churchill	16 km E Churchill, Bird Cove	Lyme grass PFTS	58.769	-93.891
CHU06-COL1-143	CHU06-COL1-143		WRME	University of Manitoba, Wallis Roughley Museum of Entomology	Arthropoda	Insecta	Coleoptera	Carabidae	Carabinae	Carabus	Carabus taedatus agassii	Thomas S. Woodcock	twoodcoc@uoguelph.ca	Digital Photograph; BOLD Barcode Library (November, 2012)	A	Museum Vouchered	P.G.Kevan	11-Aug-2006	Canada	Manitoba	Churchill	16 km SW Churchill, Churchill River Pump House		58.627	-94.23
CHU06-COL1-145	CHU06-COL1-145		WRME	University of Manitoba, Wallis Roughley Museum of Entomology	Arthropoda	Insecta	Coleoptera	Carabidae	Carabinae	Carabus	Carabus taedatus agassii	Thomas S. Woodcock	twoodcoc@uoguelph.ca	Digital Photograph; BOLD Barcode Library (November, 2012)	A	Museum Vouchered	P.G.Kevan	18-Aug-2006	Canada	Manitoba	Churchill	16 km E Churchill, Bird Cove	sea lettuce PFTS	58.769	-93.891
CHU06-COL1-147	CHU06-COL1-147		WRME	University of Manitoba, Wallis Roughley Museum of Entomology	Arthropoda	Insecta	Coleoptera	Carabidae	Carabinae	Carabus	Carabus taedatus agassii	Thomas S. Woodcock	twoodcoc@uoguelph.ca	Digital Photograph; BOLD Barcode Library (November, 2012)	A	Museum Vouchered	P.G.Kevan	18-Aug-2006	Canada	Manitoba	Churchill	16 km E Churchill, Bird Cove	sea lettuce PFTS	58.769	-93.891
CHU06-COL1-148	CHU06-COL1-148		WRME	University of Manitoba, Wallis Roughley Museum of Entomology	Arthropoda	Insecta	Coleoptera	Carabidae	Carabinae	Carabus	Carabus taedatus agassii	Thomas S. Woodcock	twoodcoc@uoguelph.ca	Digital Photograph; BOLD Barcode Library (November, 2012)	A	Museum Vouchered	P.G.Kevan	18-Aug-2006	Canada	Manitoba	Churchill	16 km E Churchill, Bird Cove	sea lettuce PFTS	58.769	-93.891
CHU06-COL1-150	CHU06-COL1-150		WRME	University of Manitoba, Wallis Roughley Museum of Entomology	Arthropoda	Insecta	Coleoptera	Carabidae	Carabinae	Carabus	Carabus taedatus agassii	Thomas S. Woodcock	twoodcoc@uoguelph.ca	Digital Photograph; BOLD Barcode Library (November, 2012)	A	Museum Vouchered	P.G.Kevan	17-Aug-2006	Canada	Manitoba	Churchill	2 km S Churchill, Beech Bay	Malaize Trap	58.747	-94.134
CHU06-COL1-152	CHU06-COL1-152		WRME	University of Manitoba, Wallis Roughley Museum of Entomology	Arthropoda	Insecta	Coleoptera	Carabidae	Carabinae	Carabus	Carabus taedatus agassii	Thomas S. Woodcock	twoodcoc@uoguelph.ca	Digital Photograph; BOLD Barcode Library (November, 2012)	A	Museum Vouchered	P.G.Kevan	22-Aug-2006	Canada	Manitoba	Churchill	8 km E Churchill, Polar Bear Alley	Roadside PFTS	58.765	-93.997
CHU06-COL1-155	CHU06-COL1-155		WRME	University of Manitoba, Wallis Roughley Museum of Entomology	Arthropoda	Insecta	Coleoptera	Carabidae	Carabinae	Carabus	Carabus taedatus agassii	Thomas S. Woodcock	twoodcoc@uoguelph.ca	Digital Photograph; BOLD Barcode Library (November, 2012)	A	Museum Vouchered	P.G.Kevan	22-Aug-2006	Canada	Manitoba	Churchill	8 km E Churchill, Polar Bear Alley	Tundra- Sandy PFTS	58.765	-93.997
CHU06-COL1-156	CHU06-COL1-156		WRME	University of Manitoba, Wallis Roughley Museum of Entomology	Arthropoda	Insecta	Coleoptera	Carabidae	Carabinae	Carabus	Carabus taedatus agassii	Thomas S. Woodcock	twoodcoc@uoguelph.ca	Digital Photograph; BOLD Barcode Library (November, 2012)	A	Museum Vouchered	P.G.Kevan	23-Aug-2006	Canada	Manitoba	Churchill	26 km SE Churchill, Twin Lakes	PFTS	58.63	-93.819
CHU06-COL1-157	CHU06-COL1-157		WRME	University of Manitoba, Wallis Roughley Museum of Entomology	Arthropoda	Insecta	Coleoptera	Carabidae	Carabinae	Carabus	Carabus taedatus agassii	Thomas S. Woodcock	twoodcoc@uoguelph.ca	Digital Photograph; BOLD Barcode Library (November, 2012)	A	Museum Vouchered	P.G.Kevan	18-Aug-2006	Canada	Manitoba	Churchill	8 km E Churchill, Polar Bear Alley	Grass PFTS	58.765	-93.997
CHU06-COL1-158	CHU06-COL1-158		WRME	University of Manitoba, Wallis Roughley Museum of Entomology	Arthropoda	Insecta	Coleoptera	Carabidae	Carabinae	Carabus	Carabus taedatus agassii	Thomas S. Woodcock	twoodcoc@uoguelph.ca	Digital Photograph; BOLD Barcode Library (November, 2012)	A	Museum Vouchered	P.G.Kevan	18-Aug-2006	Canada	Manitoba	Churchill	8 km E Churchill, Polar Bear Alley	PFTS	58.765	-93.997
CHU06-COL1-160	CHU06-COL1-160		WRME	University of Manitoba, Wallis Roughley Museum of Entomology	Arthropoda	Insecta	Coleoptera	Carabidae	Carabinae	Carabus	Carabus taedatus agassii	Thomas S. Woodcock	twoodcoc@uoguelph.ca	Digital Photograph; BOLD Barcode Library (November, 2012)	A	Museum Vouchered	P.G.Kevan	18-Aug-2006	Canada	Manitoba	Churchill	8 km E Churchill, Polar Bear Alley	PFTS	58.765	-93.997
CHU06-COL1-161	CHU06-COL1-161		WRME	University of Manitoba, Wallis Roughley Museum of Entomology	Arthropoda	Insecta	Coleoptera	Carabidae	Carabinae	Carabus	Carabus taedatus agassii	Thomas S. Woodcock	twoodcoc@uoguelph.ca	Digital Photograph; BOLD Barcode Library (November, 2012)	A	Museum Vouchered	P.G.Kevan	23-Aug-2006	Canada	Manitoba	Churchill	16 km E Churchill, Bird Cove	Tundra-PFTS	58.769	-93.891
CHU06-COL1-163	CHU06-COL1-163		WRME	University of Manitoba, Wallis Roughley Museum of Entomology	Arthropoda	Insecta	Coleoptera	Carabidae	Carabinae	Carabus	Carabus taedatus agassii	Thomas S. Woodcock	twoodcoc@uoguelph.ca	Digital Photograph; BOLD Barcode Library (November, 2012)	A	Museum Vouchered	P.G.Kevan	23-Aug-2006	Canada	Manitoba	Churchill	16 km E Churchill, Bird Cove	Tundra-PFTS	58.769	-93.891
CHU06-COL1-165	CHU06-COL1-165		WRME	University of Manitoba, Wallis Roughley Museum of Entomology	Arthropoda	Insecta	Coleoptera	Carabidae	Carabinae	Carabus	Carabus taedatus agassii	Thomas S. Woodcock	twoodcoc@uoguelph.ca	Digital Photograph; BOLD Barcode Library (November, 2012)	A	Museum Vouchered	P.G.Kevan	07-Aug-2006	Canada	Manitoba	Churchill	16 km SW Churchill, Churchill River Pump House		58.627	-94.23
CHU06-COL1-166	CHU06-COL1-166		WRME	University of Manitoba, Wallis Roughley Museum of Entomology	Arthropoda	Insecta	Coleoptera	Carabidae	Carabinae	Carabus	Carabus taedatus agassii	Thomas S. Woodcock	twoodcoc@uoguelph.ca	Digital Photograph; BOLD Barcode Library (November, 2012)	A	Museum Vouchered	P.G.Kevan	09-Aug-2006	Canada	Manitoba	Churchill	16 km E Churchill, Bird Cove, Rock Bluffs	PFTS	58.766	-93.868
CHU06-COL1-168	CHU06-COL1-168		WRME	University of Manitoba, Wallis Roughley Museum of Entomology	Arthropoda	Insecta	Coleoptera	Carabidae	Carabinae	Carabus	Carabus taedatus agassii	Thomas S. Woodcock	twoodcoc@uoguelph.ca	Digital Photograph; BOLD Barcode Library (November, 2012)	A	Museum Vouchered	P.G.Kevan	12-Aug-2006	Canada	Manitoba	Churchill	26 km SE Churchill, Twin Lakes	PFTS	58.63	-93.819
CHU06-COL1-169	CHU06-COL1-169		WRME	University of Manitoba, Wallis Roughley Museum of Entomology	Arthropoda	Insecta	Coleoptera	Carabidae	Carabinae	Carabus	Carabus taedatus agassii	Thomas S. Woodcock	twoodcoc@uoguelph.ca	Digital Photograph; BOLD Barcode Library (November, 2012)	A	Museum Vouchered	P.G.Kevan	22-Aug-2006	Canada	Manitoba	Churchill	8 km E Churchill, Polar Bear Alley	Lyme grass PFTS	58.765	-93.997
CHU06-COL1-171	CHU06-COL1-171		WRME	University of Manitoba, Wallis Roughley Museum of Entomology	Arthropoda	Insecta	Coleoptera	Carabidae	Carabinae	Carabus	Carabus taedatus agassii	Thomas S. Woodcock	twoodcoc@uoguelph.ca	Digital Photograph; BOLD Barcode Library (November, 2012)	A	Museum Vouchered	P.G.Kevan	22-Aug-2006	Canada	Manitoba	Churchill	8 km E Churchill, Polar Bear Alley	Lyme grass PFTS	58.765	-93.997
CHU06-COL1-172	CHU06-COL1-172		WRME	University of Manitoba, Wallis Roughley Museum of Entomology	Arthropoda	Insecta	Coleoptera	Carabidae	Carabinae	Carabus	Carabus taedatus agassii	Thomas S. Woodcock	twoodcoc@uoguelph.ca	Digital Photograph; BOLD Barcode Library (November, 2012)	A	Museum Vouchered	P.G.Kevan	17-Aug-2006	Canada	Manitoba	Churchill	26 km SE Churchill, Twin Lakes burn site		58.618	-93.829
CHU06-COL1-173	CHU06-COL1-173		WRME	University of Manitoba, Wallis Roughley Museum of Entomology	Arthropoda	Insecta	Coleoptera	Carabidae	Carabinae	Carabus	Carabus taedatus agassii	Thomas S. Woodcock	twoodcoc@uoguelph.ca	Digital Photograph; BOLD Barcode Library (November, 2012)	A	Museum Vouchered	P.G.Kevan	23-Aug-2006	Canada	Manitoba	Churchill	26 km SE Churchill, Twin Lakes	PFTS	58.63	-93.819
CHU06-COL1-175	CHU06-COL1-175		WRME	University of Manitoba, Wallis Roughley Museum of Entomology	Arthropoda	Insecta	Coleoptera	Carabidae	Carabinae	Carabus	Carabus taedatus agassii	Thomas S. Woodcock	twoodcoc@uoguelph.ca	Digital Photograph; BOLD Barcode Library (November, 2012)	A	Museum Vouchered	P.G.Kevan	10-Aug-2006	Canada	Manitoba	Churchill	2 km S Churchill, Beech Bay		58.747	-94.134
CHU06-COL1-176	CHU06-COL1-176		WRME	University of Manitoba, Wallis Roughley Museum of Entomology	Arthropoda	Insecta	Coleoptera	Carabidae	Carabinae	Carabus	Carabus taedatus agassii	Thomas S. Woodcock	twoodcoc@uoguelph.ca	Digital Photograph; BOLD Barcode Library (November, 2012)	A	Museum Vouchered	P.G.Kevan	10-Aug-2006	Canada	Manitoba	Churchill	2 km S Churchill, Beech Bay		58.747	-94.134
CHU06-COL1-177	CHU06-COL1-177		WRME	University of Manitoba, Wallis Roughley Museum of Entomology	Arthropoda	Insecta	Coleoptera	Carabidae	Carabinae	Carabus	Carabus taedatus agassii	Thomas S. Woodcock	twoodcoc@uoguelph.ca	Digital Photograph; BOLD Barcode Library (November, 2012)	A	Museum Vouchered	P.G.Kevan	07-Aug-2006	Canada	Manitoba	Churchill	16 km SW Churchill, Churchill River Pump House		58.627	-94.23
CHU06-COL1-179	CHU06-COL1-179		WRME	University of Manitoba, Wallis Roughley Museum of Entomology	Arthropoda	Insecta	Coleoptera	Carabidae	Carabinae	Carabus	Carabus taedatus agassii	Thomas S. Woodcock	twoodcoc@uoguelph.ca	Digital Photograph; BOLD Barcode Library (November, 2012)	A	Museum Vouchered	P.G.Kevan	23-Aug-2006	Canada	Manitoba	Churchill	Vicinity of Churchill, Grain Elevators	Tundra-PFTS	58.776	-94.188
CHU06-COL1-180	CHU06-COL1-180		WRME	University of Manitoba, Wallis Roughley Museum of Entomology	Arthropoda	Insecta	Coleoptera	Carabidae	Carabinae	Carabus	Carabus taedatus agassii	Thomas S. Woodcock	twoodcoc@uoguelph.ca	Digital Photograph; BOLD Barcode Library (November, 2012)	A	Museum Vouchered	P.G.Kevan	23-Aug-2006	Canada	Manitoba	Churchill	Vicinity of Churchill, Grain Elevators	Tundra-PFTS	58.776	-94.188
CHU06-COL1-181	CHU06-COL1-181		WRME	University of Manitoba, Wallis Roughley Museum of Entomology	Arthropoda	Insecta	Coleoptera	Carabidae	Carabinae	Carabus	Carabus taedatus agassii	Thomas S. Woodcock	twoodcoc@uoguelph.ca	Digital Photograph; BOLD Barcode Library (November, 2012)	A	Museum Vouchered	P.G.Kevan	23-Aug-2006	Canada	Manitoba	Churchill	16 km E Churchill, Bird Cove	Lyme grass PFTS	58.769	-93.891
CHU06-COL1-182	CHU06-COL1-182		WRME	University of Manitoba, Wallis Roughley Museum of Entomology	Arthropoda	Insecta	Coleoptera	Carabidae	Carabinae	Carabus	Carabus taedatus agassii	Thomas S. Woodcock	twoodcoc@uoguelph.ca	Digital Photograph; BOLD Barcode Library (November, 2012)	A	Museum Vouchered	P.G.Kevan	09-Aug-2006	Canada	Manitoba	Churchill	26 km SE Churchill, Twin Lakes	PFTS	58.63	-93.819
CHU06-COL1-184	CHU06-COL1-184		WRME	University of Manitoba, Wallis Roughley Museum of Entomology	Arthropoda	Insecta	Coleoptera	Carabidae	Carabinae	Carabus	Carabus taedatus agassii	Thomas S. Woodcock	twoodcoc@uoguelph.ca	Digital Photograph; BOLD Barcode Library (November, 2012)	A	Museum Vouchered	P.G.Kevan	09-Aug-2006	Canada	Manitoba	Churchill	26 km SE Churchill, Twin Lakes	PFTS	58.63	-93.819
CHU06-COL1-185	CHU06-COL1-185		WRME	University of Manitoba, Wallis Roughley Museum of Entomology	Arthropoda	Insecta	Coleoptera	Carabidae	Carabinae	Carabus	Carabus taedatus agassii	Thomas S. Woodcock	twoodcoc@uoguelph.ca	Digital Photograph; BOLD Barcode Library (November, 2012)	A	Museum Vouchered	P.G.Kevan	18-Aug-2006	Canada	Manitoba	Churchill	13 km E Churchill, Eastern Creek	Tundra-PFTS	58.76	-93.95
CHU06-COL1-187	CHU06-COL1-187		WRME	University of Manitoba, Wallis Roughley Museum of Entomology	Arthropoda	Insecta	Coleoptera	Carabidae	Carabinae	Carabus	Carabus taedatus agassii	Thomas S. Woodcock	twoodcoc@uoguelph.ca	Digital Photograph; BOLD Barcode Library (November, 2012)	A	Museum Vouchered	P.G.Kevan	09-Aug-2006	Canada	Manitoba	Churchill	16 km E Churchill, Bird Cove, Rock Bluffs	PFTS	58.766	-93.868
CHU06-COL1-188	CHU06-COL1-188		WRME	University of Manitoba, Wallis Roughley Museum of Entomology	Arthropoda	Insecta	Coleoptera	Carabidae	Carabinae	Carabus	Carabus taedatus agassii	Thomas S. Woodcock	twoodcoc@uoguelph.ca	Digital Photograph; BOLD Barcode Library (November, 2012)	A	Museum Vouchered	P.G.Kevan	09-Aug-2006	Canada	Manitoba	Churchill	16 km E Churchill, Bird Cove, Rock Bluffs	PFTS	58.766	-93.868
CHU06-COL1-190	CHU06-COL1-190		WRME	University of Manitoba, Wallis Roughley Museum of Entomology	Arthropoda	Insecta	Coleoptera	Carabidae	Carabinae	Carabus	Carabus taedatus agassii	Thomas S. Woodcock	twoodcoc@uoguelph.ca	Digital Photograph; BOLD Barcode Library (November, 2012)	A	Museum Vouchered	P.G.Kevan	08-Aug-2006	Canada	Manitoba	Churchill	2 km NW Churchill, Cape Merry		58.79	-94.2
CHU06-COL1-191	CHU06-COL1-191		WRME	University of Manitoba, Wallis Roughley Museum of Entomology	Arthropoda	Insecta	Coleoptera	Carabidae	Carabinae	Carabus	Carabus taedatus agassii	Thomas S. Woodcock	twoodcoc@uoguelph.ca	Digital Photograph; BOLD Barcode Library (November, 2012)	A	Museum Vouchered	P.G.Kevan	14-Aug-2006	Canada	Manitoba	Churchill	2 km NW Churchill, Cape Merry		58.79	-94.2
CHU06-COL1-192	CHU06-COL1-192		WRME	University of Manitoba, Wallis Roughley Museum of Entomology	Arthropoda	Insecta	Coleoptera	Carabidae	Carabinae	Carabus	Carabus taedatus agassii	Thomas S. Woodcock	twoodcoc@uoguelph.ca	Digital Photograph; BOLD Barcode Library (November, 2012)	A	Museum Vouchered	P.G.Kevan	12-Aug-2006	Canada	Manitoba	Churchill	26 km SE Churchill, Twin Lakes	PFTS	58.63	-93.819
CHU06-COL1-193	CHU06-COL1-193		WRME	University of Manitoba, Wallis Roughley Museum of Entomology	Arthropoda	Insecta	Coleoptera	Carabidae	Carabinae	Carabus	Carabus taedatus agassii	Thomas S. Woodcock	twoodcoc@uoguelph.ca	Digital Photograph; BOLD Barcode Library (November, 2012)	A	Museum Vouchered	P.G.Kevan	23-Aug-2006	Canada	Manitoba	Churchill	26 km SE Churchill, Twin Lakes	PFTS	58.63	-93.819
CHU06-COL1-194	CHU06-COL1-194		WRME	University of Manitoba, Wallis Roughley Museum of Entomology	Arthropoda	Insecta	Coleoptera	Carabidae	Carabinae	Carabus	Carabus taedatus agassii	Thomas S. Woodcock	twoodcoc@uoguelph.ca	Digital Photograph; BOLD Barcode Library (November, 2012)	A	Museum Vouchered	P.G.Kevan	14-Aug-2006	Canada	Manitoba	Churchill	2 km NW Churchill, Cape Merry	Under Rocks	58.79	-94.2
CHU06-COL1-195	CHU06-COL1-195		WRME	University of Manitoba, Wallis Roughley Museum of Entomology	Arthropoda	Insecta	Coleoptera	Carabidae	Carabinae	Carabus	Carabus taedatus agassii	Thomas S. Woodcock	twoodcoc@uoguelph.ca	Digital Photograph; BOLD Barcode Library (November, 2012)	A	Museum Vouchered	P.G.Kevan	23-Aug-2006	Canada	Manitoba	Churchill	16 km E Churchill, Bird Cove	Tundra-PFTS	58.769	-93.891
CHU06-COL1-200	CHU06-COL1-200		WRME	University of Manitoba, Wallis Roughley Museum of Entomology	Arthropoda	Insecta	Coleoptera	Carabidae	Carabinae	Carabus	Carabus taedatus agassii	Thomas S. Woodcock	twoodcoc@uoguelph.ca	Digital Photograph; BOLD Barcode Library (November, 2012)	A	Museum Vouchered	P.G.Kevan	10-Aug-2006	Canada	Manitoba	Churchill	2 km S Churchill, Beech Bay		58.747	-94.134
CHU06-COL1-201	CHU06-COL1-201		WRME	University of Manitoba, Wallis Roughley Museum of Entomology	Arthropoda	Insecta	Coleoptera	Carabidae	Carabinae	Carabus	Carabus taedatus agassii	Thomas S. Woodcock	twoodcoc@uoguelph.ca	Digital Photograph; BOLD Barcode Library (November, 2012)	A	Museum Vouchered	P.G.Kevan	10-Aug-2006	Canada	Manitoba	Churchill	2 km S Churchill, Beech Bay		58.747	-94.134
CHU06-COL1-202	CHU06-COL1-202		WRME	University of Manitoba, Wallis Roughley Museum of Entomology	Arthropoda	Insecta	Coleoptera	Carabidae	Carabinae	Carabus	Carabus taedatus agassii	Thomas S. Woodcock	twoodcoc@uoguelph.ca	Digital Photograph; BOLD Barcode Library (November, 2012)	A	Museum Vouchered	P.G.Kevan	10-Aug-2006	Canada	Manitoba	Churchill	2 km S Churchill, Beech Bay		58.747	-94.134
CHU06-COL1-203	CHU06-COL1-203		WRME	University of Manitoba, Wallis Roughley Museum of Entomology	Arthropoda	Insecta	Coleoptera	Carabidae	Carabinae	Carabus	Carabus taedatus agassii	Thomas S. Woodcock	twoodcoc@uoguelph.ca	Digital Photograph; BOLD Barcode Library (November, 2012)	A	Museum Vouchered	P.G.Kevan	10-Aug-2006	Canada	Manitoba	Churchill	2 km S Churchill, Beech Bay		58.747	-94.134
CHU06-COL1-204	CHU06-COL1-204		WRME	University of Manitoba, Wallis Roughley Museum of Entomology	Arthropoda	Insecta	Coleoptera	Carabidae	Carabinae	Carabus	Carabus taedatus agassii	Thomas S. Woodcock	twoodcoc@uoguelph.ca	Digital Photograph; BOLD Barcode Library (November, 2012)	A	Museum Vouchered	P.G.Kevan	10-Aug-2006	Canada	Manitoba	Churchill	2 km S Churchill, Beech Bay		58.747	-94.134
CHU06-COL1-205	CHU06-COL1-205		WRME	University of Manitoba, Wallis Roughley Museum of Entomology	Arthropoda	Insecta	Coleoptera	Carabidae	Carabinae	Carabus	Carabus taedatus agassii	Thomas S. Woodcock	twoodcoc@uoguelph.ca	Digital Photograph; BOLD Barcode Library (November, 2012)	A	Museum Vouchered	P.G.Kevan	10-Aug-2006	Canada	Manitoba	Churchill	2 km S Churchill, Beech Bay		58.747	-94.134
CHU06-COL1-206	CHU06-COL1-206		WRME	University of Manitoba, Wallis Roughley Museum of Entomology	Arthropoda	Insecta	Coleoptera	Carabidae	Carabinae	Carabus	Carabus taedatus agassii	Thomas S. Woodcock	twoodcoc@uoguelph.ca	Digital Photograph; BOLD Barcode Library (November, 2012)	A	Museum Vouchered	P.G.Kevan	08-Aug-2006	Canada	Manitoba	Churchill	2 km NW Churchill, Cape Merry		58.79	-94.2
CHU06-COL1-207	CHU06-COL1-207		WRME	University of Manitoba, Wallis Roughley Museum of Entomology	Arthropoda	Insecta	Coleoptera	Carabidae	Carabinae	Carabus	Carabus taedatus agassii	Thomas S. Woodcock	twoodcoc@uoguelph.ca	Digital Photograph; BOLD Barcode Library (November, 2012)	A	Museum Vouchered	P.G.Kevan	08-Aug-2006	Canada	Manitoba	Churchill	2 km NW Churchill, Cape Merry		58.79	-94.2
CHU06-COL1-208	CHU06-COL1-208		WRME	University of Manitoba, Wallis Roughley Museum of Entomology	Arthropoda	Insecta	Coleoptera	Carabidae	Carabinae	Carabus	Carabus taedatus agassii	Thomas S. Woodcock	twoodcoc@uoguelph.ca	Digital Photograph; BOLD Barcode Library (November, 2012)	A	Museum Vouchered	P.G.Kevan	08-Aug-2006	Canada	Manitoba	Churchill	2 km NW Churchill, Cape Merry		58.79	-94.2
CHU06-COL1-209	CHU06-COL1-209		WRME	University of Manitoba, Wallis Roughley Museum of Entomology	Arthropoda	Insecta	Coleoptera	Carabidae	Carabinae	Carabus	Carabus taedatus agassii	Thomas S. Woodcock	twoodcoc@uoguelph.ca	Digital Photograph; BOLD Barcode Library (November, 2012)	A	Museum Vouchered	P.G.Kevan	08-Aug-2006	Canada	Manitoba	Churchill	2 km NW Churchill, Cape Merry		58.79	-94.2
CHU06-COL1-211	CHU06-COL1-211		WRME	University of Manitoba, Wallis Roughley Museum of Entomology	Arthropoda	Insecta	Coleoptera	Carabidae	Carabinae	Carabus	Carabus taedatus agassii	Thomas S. Woodcock	twoodcoc@uoguelph.ca	Digital Photograph; BOLD Barcode Library (November, 2012)	A	Museum Vouchered	P.G.Kevan	08-Aug-2006	Canada	Manitoba	Churchill	2 km NW Churchill, Cape Merry		58.79	-94.2
CHU06-COL1-212	CHU06-COL1-212		WRME	University of Manitoba, Wallis Roughley Museum of Entomology	Arthropoda	Insecta	Coleoptera	Carabidae	Carabinae	Carabus	Carabus taedatus agassii	Thomas S. Woodcock	twoodcoc@uoguelph.ca	Digital Photograph; BOLD Barcode Library (November, 2012)	A	Museum Vouchered	P.G.Kevan	08-Aug-2006	Canada	Manitoba	Churchill	2 km NW Churchill, Cape Merry		58.79	-94.2
CHU06-COL1-213	CHU06-COL1-213		WRME	University of Manitoba, Wallis Roughley Museum of Entomology	Arthropoda	Insecta	Coleoptera	Carabidae	Carabinae	Carabus	Carabus taedatus agassii	Thomas S. Woodcock	twoodcoc@uoguelph.ca	Digital Photograph; BOLD Barcode Library (November, 2012)	A	Museum Vouchered	P.G.Kevan	18-Aug-2006	Canada	Manitoba	Churchill	8 km E Churchill, Polar Bear Alley	PFTS	58.765	-93.997
CHU06-COL1-215	CHU06-COL1-215		WRME	University of Manitoba, Wallis Roughley Museum of Entomology	Arthropoda	Insecta	Coleoptera	Carabidae	Carabinae	Carabus	Carabus taedatus agassii	Thomas S. Woodcock	twoodcoc@uoguelph.ca	Digital Photograph; BOLD Barcode Library (November, 2012)	A	Museum Vouchered	P.G.Kevan	22-Aug-2006	Canada	Manitoba	Churchill	8 km E Churchill, Polar Bear Alley	Lyme grass PFTS	58.765	-93.997
CHU06-COL1-216	CHU06-COL1-216		WRME	University of Manitoba, Wallis Roughley Museum of Entomology	Arthropoda	Insecta	Coleoptera	Carabidae	Carabinae	Carabus	Carabus taedatus agassii	Thomas S. Woodcock	twoodcoc@uoguelph.ca	Digital Photograph; BOLD Barcode Library (November, 2012)	A	Museum Vouchered	P.G.Kevan	18-Aug-2006	Canada	Manitoba	Churchill	16 km E Churchill, Bird Cove	sea lettuce PFTS	58.769	-93.891
CHU06-COL1-218	CHU06-COL1-218		WRME	University of Manitoba, Wallis Roughley Museum of Entomology	Arthropoda	Insecta	Coleoptera	Carabidae	Carabinae	Carabus	Carabus taedatus agassii	Thomas S. Woodcock	twoodcoc@uoguelph.ca	Digital Photograph; BOLD Barcode Library (November, 2012)	A	Museum Vouchered	P.G.Kevan	23-Aug-2006	Canada	Manitoba	Churchill	Vicinity of Churchill, Grain Elevators	Tundra-PFTS	58.776	-94.188
CHU06-COL1-219	CHU06-COL1-219		WRME	University of Manitoba, Wallis Roughley Museum of Entomology	Arthropoda	Insecta	Coleoptera	Carabidae	Carabinae	Carabus	Carabus taedatus agassii	Thomas S. Woodcock	twoodcoc@uoguelph.ca	Digital Photograph; BOLD Barcode Library (November, 2012)	A	Museum Vouchered	P.G.Kevan	23-Aug-2006	Canada	Manitoba	Churchill	Vicinity of Churchill, Grain Elevators	Tundra-PFTS	58.776	-94.188
CHU06-COL1-220	CHU06-COL1-220		WRME	University of Manitoba, Wallis Roughley Museum of Entomology	Arthropoda	Insecta	Coleoptera	Carabidae	Carabinae	Carabus	Carabus taedatus agassii	Thomas S. Woodcock	twoodcoc@uoguelph.ca	Digital Photograph; BOLD Barcode Library (November, 2012)	A	Museum Vouchered	P.G.Kevan	05-Aug-2006	Canada	Manitoba	Churchill	26 km SE Churchill, Twin Lakes		58.63	-93.819
CHU06-COL1-221	CHU06-COL1-221		WRME	University of Manitoba, Wallis Roughley Museum of Entomology	Arthropoda	Insecta	Coleoptera	Carabidae	Carabinae	Carabus	Carabus taedatus agassii	Thomas S. Woodcock	twoodcoc@uoguelph.ca	Digital Photograph; BOLD Barcode Library (November, 2012)	A	Museum Vouchered	P.G.Kevan	23-Aug-2006	Canada	Manitoba	Churchill	26 km SE Churchill, Twin Lakes	PFTS	58.63	-93.819
CHU06-COL1-222	CHU06-COL1-222		WRME	University of Manitoba, Wallis Roughley Museum of Entomology	Arthropoda	Insecta	Coleoptera	Carabidae	Carabinae	Carabus	Carabus taedatus agassii	Thomas S. Woodcock	twoodcoc@uoguelph.ca	Digital Photograph; BOLD Barcode Library (November, 2012)	A	Museum Vouchered	P.G.Kevan	23-Aug-2006	Canada	Manitoba	Churchill	26 km SE Churchill, Twin Lakes	PFTS	58.63	-93.819
CHU06-COL1-223	CHU06-COL1-223		WRME	University of Manitoba, Wallis Roughley Museum of Entomology	Arthropoda	Insecta	Coleoptera	Carabidae	Carabinae	Carabus	Carabus taedatus agassii	Thomas S. Woodcock	twoodcoc@uoguelph.ca	Digital Photograph; BOLD Barcode Library (November, 2012)	A	Museum Vouchered	P.G.Kevan	20-Aug-2006	Canada	Manitoba	Churchill	22 km E Churchill, CNSC	PFTS	58.73	-93.82
CHU06-COL1-224	CHU06-COL1-224		WRME	University of Manitoba, Wallis Roughley Museum of Entomology	Arthropoda	Insecta	Coleoptera	Carabidae	Carabinae	Carabus	Carabus taedatus agassii	Thomas S. Woodcock	twoodcoc@uoguelph.ca	Digital Photograph; BOLD Barcode Library (November, 2012)	A	Museum Vouchered	P.G.Kevan	20-Aug-2006	Canada	Manitoba	Churchill	22 km E Churchill, CNSC	PFTS	58.73	-93.82
CHU06-COL1-225	CHU06-COL1-225		WRME	University of Manitoba, Wallis Roughley Museum of Entomology	Arthropoda	Insecta	Coleoptera	Carabidae	Carabinae	Carabus	Carabus taedatus agassii	Thomas S. Woodcock	twoodcoc@uoguelph.ca	Digital Photograph; BOLD Barcode Library (November, 2012)	A	Museum Vouchered	P.G.Kevan	22-Aug-2006	Canada	Manitoba	Churchill	8 km E Churchill, Polar Bear Alley	Lyme grass PFTS	58.765	-93.997
CHU06-COL1-229	CHU06-COL1-229		WRME	University of Manitoba, Wallis Roughley Museum of Entomology	Arthropoda	Insecta	Coleoptera	Carabidae	Carabinae	Carabus	Carabus taedatus agassii	Thomas S. Woodcock	twoodcoc@uoguelph.ca	Digital Photograph; BOLD Barcode Library (November, 2012)	A	Museum Vouchered	P.G.Kevan	18-Aug-2006	Canada	Manitoba	Churchill	13 km E Churchill, Eastern Creek	PFTS	58.76	-93.95
CHU06-COL1-230	CHU06-COL1-230		WRME	University of Manitoba, Wallis Roughley Museum of Entomology	Arthropoda	Insecta	Coleoptera	Carabidae	Carabinae	Carabus	Carabus taedatus agassii	Thomas S. Woodcock	twoodcoc@uoguelph.ca	Digital Photograph; BOLD Barcode Library (November, 2012)	A	Museum Vouchered	P.G.Kevan	09-Aug-2006	Canada	Manitoba	Churchill	26 km SE Churchill, Twin Lakes burn site		58.617	-93.812
CHU06-COL1-231	CHU06-COL1-231		WRME	University of Manitoba, Wallis Roughley Museum of Entomology	Arthropoda	Insecta	Coleoptera	Carabidae	Carabinae	Carabus	Carabus taedatus agassii	Thomas S. Woodcock	twoodcoc@uoguelph.ca	Digital Photograph; BOLD Barcode Library (November, 2012)	A	Museum Vouchered	P.G.Kevan	09-Aug-2006	Canada	Manitoba	Churchill	26 km SE Churchill, Twin Lakes burn site		58.617	-93.812
CHU06-COL1-232	CHU06-COL1-232		WRME	University of Manitoba, Wallis Roughley Museum of Entomology	Arthropoda	Insecta	Coleoptera	Carabidae	Carabinae	Carabus	Carabus taedatus agassii	Thomas S. Woodcock	twoodcoc@uoguelph.ca	Digital Photograph; BOLD Barcode Library (November, 2012)	A	Museum Vouchered	P.G.Kevan	09-Aug-2006	Canada	Manitoba	Churchill	26 km SE Churchill, Twin Lakes burn site		58.617	-93.812
CHU06-COL1-233	CHU06-COL1-233		WRME	University of Manitoba, Wallis Roughley Museum of Entomology	Arthropoda	Insecta	Coleoptera	Carabidae	Carabinae	Carabus	Carabus taedatus agassii	Thomas S. Woodcock	twoodcoc@uoguelph.ca	Digital Photograph; BOLD Barcode Library (November, 2012)	A	Museum Vouchered	P.G.Kevan	09-Aug-2006	Canada	Manitoba	Churchill	26 km SE Churchill, Twin Lakes burn site		58.617	-93.812
CHU06-COL1-234	CHU06-COL1-234		WRME	University of Manitoba, Wallis Roughley Museum of Entomology	Arthropoda	Insecta	Coleoptera	Carabidae	Carabinae	Carabus	Carabus taedatus agassii	Thomas S. Woodcock	twoodcoc@uoguelph.ca	Digital Photograph; BOLD Barcode Library (November, 2012)	A	Museum Vouchered	P.G.Kevan	11-Aug-2006	Canada	Manitoba	Churchill	5 km ESE Churchill, N of airport		58.75	-94.05
CHU06-COL1-235	CHU06-COL1-235		WRME	University of Manitoba, Wallis Roughley Museum of Entomology	Arthropoda	Insecta	Coleoptera	Carabidae	Carabinae	Carabus	Carabus taedatus agassii	Thomas S. Woodcock	twoodcoc@uoguelph.ca	Digital Photograph; BOLD Barcode Library (November, 2012)	A	Museum Vouchered	P.G.Kevan	15-Aug-2006	Canada	Manitoba	Churchill	5 km ESE Churchill, N of airport		58.75	-94.05
CHU06-COL1-236	CHU06-COL1-236		WRME	University of Manitoba, Wallis Roughley Museum of Entomology	Arthropoda	Insecta	Coleoptera	Carabidae	Carabinae	Carabus	Carabus taedatus agassii	Thomas S. Woodcock	twoodcoc@uoguelph.ca	Digital Photograph; BOLD Barcode Library (November, 2012)	A	Museum Vouchered	P.G.Kevan	15-Aug-2006	Canada	Manitoba	Churchill	5 km ESE Churchill, N of airport		58.75	-94.05
CHU06-COL1-237	CHU06-COL1-237		WRME	University of Manitoba, Wallis Roughley Museum of Entomology	Arthropoda	Insecta	Coleoptera	Carabidae	Carabinae	Carabus	Carabus taedatus agassii	Thomas S. Woodcock	twoodcoc@uoguelph.ca	Digital Photograph; BOLD Barcode Library (November, 2012)	A	Museum Vouchered	P.G.Kevan	17-Aug-2006	Canada	Manitoba	Churchill	26 km SE Churchill, Twin Lakes burn site		58.617	-93.812
CHU06-COL1-238	CHU06-COL1-238		WRME	University of Manitoba, Wallis Roughley Museum of Entomology	Arthropoda	Insecta	Coleoptera	Carabidae	Carabinae	Carabus	Carabus taedatus agassii	Thomas S. Woodcock	twoodcoc@uoguelph.ca	Digital Photograph; BOLD Barcode Library (November, 2012)	A	Museum Vouchered	P.G.Kevan	20-Aug-2006	Canada	Manitoba	Churchill	Wapusk National Park, Broad River	High Tundra- PFTS	58.137	-92.849
CHU06-COL1-239	CHU06-COL1-239		WRME	University of Manitoba, Wallis Roughley Museum of Entomology	Arthropoda	Insecta	Coleoptera	Carabidae	Carabinae	Carabus	Carabus taedatus agassii	Thomas S. Woodcock	twoodcoc@uoguelph.ca	Digital Photograph; BOLD Barcode Library (November, 2012)	A	Museum Vouchered	P.G.Kevan	20-Aug-2006	Canada	Manitoba	Churchill	Wapusk National Park, Broad River	High Tundra- PFTS	58.137	-92.849
CHU06-COL1-240	CHU06-COL1-240		WRME	University of Manitoba, Wallis Roughley Museum of Entomology	Arthropoda	Insecta	Coleoptera	Carabidae	Carabinae	Carabus	Carabus taedatus agassii	Thomas S. Woodcock	twoodcoc@uoguelph.ca	Digital Photograph; BOLD Barcode Library (November, 2012)	A	Museum Vouchered	P.G.Kevan	20-Aug-2006	Canada	Manitoba	Churchill	Wapusk National Park, Broad River	High Tundra- PFTS	58.137	-92.849
CHU06-COL1-241	CHU06-COL1-241		WRME	University of Manitoba, Wallis Roughley Museum of Entomology	Arthropoda	Insecta	Coleoptera	Carabidae	Carabinae	Carabus	Carabus taedatus agassii	Thomas S. Woodcock	twoodcoc@uoguelph.ca	Digital Photograph; BOLD Barcode Library (November, 2012)	A	Museum Vouchered	P.G.Kevan	20-Aug-2006	Canada	Manitoba	Churchill	Wapusk National Park, Broad River	High Tundra- PFTS	58.137	-92.849
CHU06-COL1-242	CHU06-COL1-242		WRME	University of Manitoba, Wallis Roughley Museum of Entomology	Arthropoda	Insecta	Coleoptera	Carabidae	Carabinae	Carabus	Carabus taedatus agassii	Thomas S. Woodcock	twoodcoc@uoguelph.ca	Digital Photograph; BOLD Barcode Library (November, 2012)	A	Museum Vouchered	P.G.Kevan	20-Aug-2006	Canada	Manitoba	Churchill	Wapusk National Park, Broad River	High Tundra- PFTS	58.137	-92.849
CHU06-COL1-243	CHU06-COL1-243		WRME	University of Manitoba, Wallis Roughley Museum of Entomology	Arthropoda	Insecta	Coleoptera	Carabidae	Carabinae	Carabus	Carabus taedatus agassii	Thomas S. Woodcock	twoodcoc@uoguelph.ca	Digital Photograph; BOLD Barcode Library (November, 2012)	A	Museum Vouchered	P.G.Kevan	20-Aug-2006	Canada	Manitoba	Churchill	Wapusk National Park, Broad River	High Tundra- PFTS	58.137	-92.849
CHU06-COL1-245	CHU06-COL1-245		WRME	University of Manitoba, Wallis Roughley Museum of Entomology	Arthropoda	Insecta	Coleoptera	Carabidae	Carabinae	Carabus	Carabus taedatus agassii	Thomas S. Woodcock	twoodcoc@uoguelph.ca	Digital Photograph; BOLD Barcode Library (November, 2012)	A	Museum Vouchered	P.G.Kevan	20-Aug-2006	Canada	Manitoba	Churchill	Wapusk National Park, Broad River	High Tundra- PFTS	58.137	-92.849
CHU06-COL1-246	CHU06-COL1-246		WRME	University of Manitoba, Wallis Roughley Museum of Entomology	Arthropoda	Insecta	Coleoptera	Carabidae	Carabinae	Carabus	Carabus taedatus agassii	Thomas S. Woodcock	twoodcoc@uoguelph.ca	Digital Photograph; BOLD Barcode Library (November, 2012)	A	Museum Vouchered	P.G.Kevan	20-Aug-2006	Canada	Manitoba	Churchill	Wapusk National Park, Broad River	High Tundra- PFTS	58.137	-92.849
CHU06-COL1-247	CHU06-COL1-247		WRME	University of Manitoba, Wallis Roughley Museum of Entomology	Arthropoda	Insecta	Coleoptera	Carabidae	Carabinae	Carabus	Carabus taedatus agassii	Thomas S. Woodcock	twoodcoc@uoguelph.ca	Digital Photograph; BOLD Barcode Library (November, 2012)	A	Museum Vouchered	P.G.Kevan	20-Aug-2006	Canada	Manitoba	Churchill	Wapusk National Park, Broad River	High Tundra- PFTS	58.137	-92.849
CHU06-COL1-248	CHU06-COL1-248		WRME	University of Manitoba, Wallis Roughley Museum of Entomology	Arthropoda	Insecta	Coleoptera	Carabidae	Carabinae	Carabus	Carabus taedatus agassii	Thomas S. Woodcock	twoodcoc@uoguelph.ca	Digital Photograph; BOLD Barcode Library (November, 2012)	A	Museum Vouchered	P.G.Kevan	10-Aug-2006	Canada	Manitoba	Churchill	2 km S Churchill, Beech Bay		58.744	-94.141
CHU06-COL1-249	CHU06-COL1-249		WRME	University of Manitoba, Wallis Roughley Museum of Entomology	Arthropoda	Insecta	Coleoptera	Carabidae	Carabinae	Carabus	Carabus taedatus agassii	Thomas S. Woodcock	twoodcoc@uoguelph.ca	Digital Photograph; BOLD Barcode Library (November, 2012)	A	Museum Vouchered	P.G.Kevan	10-Aug-2006	Canada	Manitoba	Churchill	2 km S Churchill, Beech Bay		58.744	-94.141
CHU06-COL1-251	CHU06-COL1-251		WRME	University of Manitoba, Wallis Roughley Museum of Entomology	Arthropoda	Insecta	Coleoptera	Carabidae	Carabinae	Carabus	Carabus taedatus agassii	Thomas S. Woodcock	twoodcoc@uoguelph.ca	Digital Photograph; BOLD Barcode Library (November, 2012)	A	Museum Vouchered	P.G.Kevan	23-Aug-2006	Canada	Manitoba	Churchill	16 km E Churchill, Bird Cove	Lyme grass PFTS	58.769	-93.891
CHU06-COL1-252	CHU06-COL1-252		WRME	University of Manitoba, Wallis Roughley Museum of Entomology	Arthropoda	Insecta	Coleoptera	Carabidae	Carabinae	Carabus	Carabus taedatus agassii	Thomas S. Woodcock	twoodcoc@uoguelph.ca	Digital Photograph; BOLD Barcode Library (November, 2012)	A	Museum Vouchered	P.G.Kevan	24-Aug-2006	Canada	Manitoba	Churchill	23 km E Churchill, Ramsay Creek	Malaize Trap	58.73	-93.78
CHU06-COL1-253	CHU06-COL1-253		WRME	University of Manitoba, Wallis Roughley Museum of Entomology	Arthropoda	Insecta	Coleoptera	Carabidae	Carabinae	Carabus	Carabus taedatus agassii	Thomas S. Woodcock	twoodcoc@uoguelph.ca	Digital Photograph; BOLD Barcode Library (November, 2012)	A	Museum Vouchered	P.G.Kevan	09-Aug-2006	Canada	Manitoba	Churchill	26 km SE Churchill, Twin Lakes	PFTS	58.63	-93.819
CHU06-COL1-254	CHU06-COL1-254		WRME	University of Manitoba, Wallis Roughley Museum of Entomology	Arthropoda	Insecta	Coleoptera	Carabidae	Carabinae	Carabus	Carabus taedatus agassii	Thomas S. Woodcock	twoodcoc@uoguelph.ca	Digital Photograph; BOLD Barcode Library (November, 2012)	A	Museum Vouchered	P.G.Kevan	09-Aug-2006	Canada	Manitoba	Churchill	26 km SE Churchill, Twin Lakes	PFTS	58.63	-93.819
CHU06-COL1-255	CHU06-COL1-255		WRME	University of Manitoba, Wallis Roughley Museum of Entomology	Arthropoda	Insecta	Coleoptera	Carabidae	Carabinae	Carabus	Carabus taedatus agassii	Thomas S. Woodcock	twoodcoc@uoguelph.ca	Digital Photograph; BOLD Barcode Library (November, 2012)	A	Museum Vouchered	P.G.Kevan	23-Aug-2006	Canada	Manitoba	Churchill	26 km SE Churchill, Twin Lakes	PFTS	58.63	-93.819
CHU06-COL1-476	CHU06-COL1-476		WRME	University of Manitoba, Wallis Roughley Museum of Entomology	Arthropoda	Insecta	Coleoptera	Carabidae	Carabinae	Carabus	Carabus taedatus agassii	Thomas S. Woodcock	twoodcoc@uoguelph.ca	Digital Photograph; BOLD Barcode Library (November, 2012)	A	Museum Vouchered	P.G.Kevan	23-Aug-2006	Canada	Manitoba	Churchill	23 km E Churchill, Ramsay Creek	bee bowls	58.73	-93.78
CHU-MXC-049	L#07WNP-205	CHU-MXC-049	BIOUG	Biodiversity Institute of Ontario	Arthropoda	Insecta	Coleoptera	Carabidae	Carabinae	Carabus	Carabus taedatus agassii	Thomas S. Woodcock	twoodcoc@uoguelph.ca	Digital Photograph; BOLD Barcode Library (November, 2012)	A	Museum Vouchered	P.G.Kevan	23-Aug-2006	Canada	Manitoba	Churchill	16 km E Churchill, krummholz formation		58.754	-93.913
JBWM0276500	JBWM0276500	JBWM0276500	WRME	University of Manitoba, Wallis Roughley Museum of Entomology	Arthropoda	Insecta	Coleoptera	Carabidae	Carabinae	Carabus	Carabus taedatus agassii	Thomas S. Woodcock	twoodcoc@uoguelph.ca	Digital Photograph; BOLD Barcode Library (November, 2012)	A	Museum Vouchered	Arctic & Boreal Entomology	18-Aug-2006	Canada	Manitoba	Churchill	16 km E Churchill, Bird Cove	lyme grass zone	58.771	-93.842
JBWM0276502	JBWM0276502	JBWM0276502	WRME	University of Manitoba, Wallis Roughley Museum of Entomology	Arthropoda	Insecta	Coleoptera	Carabidae	Carabinae	Carabus	Carabus taedatus agassii	Thomas S. Woodcock	twoodcoc@uoguelph.ca	Digital Photograph; BOLD Barcode Library (November, 2012)	A	Museum Vouchered	Arctic & Boreal Entomology	18-Aug-2006	Canada	Manitoba	Churchill	16 km E Churchill, Bird Cove	lyme grass zone	58.771	-93.842
JBWM0276505	JBWM0276505	JBWM0276505	WRME	University of Manitoba, Wallis Roughley Museum of Entomology	Arthropoda	Insecta	Coleoptera	Carabidae	Carabinae	Carabus	Carabus taedatus agassii	Thomas S. Woodcock	twoodcoc@uoguelph.ca	Digital Photograph; BOLD Barcode Library (November, 2012)	A	Museum Vouchered	Arctic & Boreal Entomology	18-Aug-2006	Canada	Manitoba	Churchill	16 km E Churchill, Bird Cove	lyme grass zone	58.771	-93.842
JBWM0276506	JBWM0276506	JBWM0276506	WRME	University of Manitoba, Wallis Roughley Museum of Entomology	Arthropoda	Insecta	Coleoptera	Carabidae	Carabinae	Carabus	Carabus taedatus agassii	Thomas S. Woodcock	twoodcoc@uoguelph.ca	Digital Photograph; BOLD Barcode Library (November, 2012)	A	Museum Vouchered	Arctic & Boreal Entomology	18-Aug-2006	Canada	Manitoba	Churchill	16 km E Churchill, Bird Cove	lyme grass zone	58.771	-93.842
JBWM0276507	JBWM0276507	JBWM0276507	WRME	University of Manitoba, Wallis Roughley Museum of Entomology	Arthropoda	Insecta	Coleoptera	Carabidae	Carabinae	Carabus	Carabus taedatus agassii	Thomas S. Woodcock	twoodcoc@uoguelph.ca	Digital Photograph; BOLD Barcode Library (November, 2012)	A	Museum Vouchered	Arctic & Boreal Entomology	18-Aug-2006	Canada	Manitoba	Churchill	16 km E Churchill, Bird Cove	lyme grass zone	58.771	-93.842
JBWM0276508	JBWM0276508	JBWM0276508	WRME	University of Manitoba, Wallis Roughley Museum of Entomology	Arthropoda	Insecta	Coleoptera	Carabidae	Carabinae	Carabus	Carabus taedatus agassii	Thomas S. Woodcock	twoodcoc@uoguelph.ca	Digital Photograph; BOLD Barcode Library (November, 2012)	A	Museum Vouchered	Arctic & Boreal Entomology	18-Aug-2006	Canada	Manitoba	Churchill	16 km E Churchill, Bird Cove	lyme grass zone	58.771	-93.842
JBWM0276511	JBWM0276511	JBWM0276511	WRME	University of Manitoba, Wallis Roughley Museum of Entomology	Arthropoda	Insecta	Coleoptera	Carabidae	Carabinae	Carabus	Carabus taedatus agassii	Thomas S. Woodcock	twoodcoc@uoguelph.ca	Digital Photograph; BOLD Barcode Library (November, 2012)	A	Museum Vouchered	Arctic & Boreal Entomology	18-Aug-2006	Canada	Manitoba	Churchill	16 km E Churchill, Bird Cove	Lime grass zone	58.77	-93.843
JBWM0276513	JBWM0276513	JBWM0276513	WRME	University of Manitoba, Wallis Roughley Museum of Entomology	Arthropoda	Insecta	Coleoptera	Carabidae	Carabinae	Carabus	Carabus taedatus agassii	Thomas S. Woodcock	twoodcoc@uoguelph.ca	Digital Photograph; BOLD Barcode Library (November, 2012)	A	Museum Vouchered	Arctic & Boreal Entomology	18-Aug-2006	Canada	Manitoba	Churchill	16 km E Churchill, Bird Cove	Lime grass zone	58.77	-93.843
JBWM0276516	JBWM0276516	JBWM0276516	WRME	University of Manitoba, Wallis Roughley Museum of Entomology	Arthropoda	Insecta	Coleoptera	Carabidae	Carabinae	Carabus	Carabus taedatus agassii	Thomas S. Woodcock	twoodcoc@uoguelph.ca	Digital Photograph; BOLD Barcode Library (November, 2012)	A	Museum Vouchered	Arctic & Boreal Entomology	18-Aug-2006	Canada	Manitoba	Churchill	16 km E Churchill, Bird Cove	Lime grass zone	58.77	-93.843
JBWM0276517	JBWM0276517	JBWM0276517	WRME	University of Manitoba, Wallis Roughley Museum of Entomology	Arthropoda	Insecta	Coleoptera	Carabidae	Carabinae	Carabus	Carabus taedatus agassii	Thomas S. Woodcock	twoodcoc@uoguelph.ca	Digital Photograph; BOLD Barcode Library (November, 2012)	A	Museum Vouchered	Arctic & Boreal Entomology	18-Aug-2006	Canada	Manitoba	Churchill	16 km E Churchill, Bird Cove	Lime grass zone	58.77	-93.843
JBWM0276519	JBWM0276519	JBWM0276519	WRME	University of Manitoba, Wallis Roughley Museum of Entomology	Arthropoda	Insecta	Coleoptera	Carabidae	Carabinae	Carabus	Carabus taedatus agassii	Thomas S. Woodcock	twoodcoc@uoguelph.ca	Digital Photograph; BOLD Barcode Library (November, 2012)	A	Museum Vouchered	Arctic & Boreal Entomology	18-Aug-2006	Canada	Manitoba	Churchill	16 km E Churchill, Bird Cove	Lime Grass	58.771	-93.842
JBWM0276557	JBWM0276557	JBWM0276557	WRME	University of Manitoba, Wallis Roughley Museum of Entomology	Arthropoda	Insecta	Coleoptera	Carabidae	Carabinae	Carabus	Carabus taedatus agassii	Thomas S. Woodcock	twoodcoc@uoguelph.ca	Digital Photograph; BOLD Barcode Library (November, 2012)	A	Museum Vouchered	Arctic & Boreal Entomology	18-Aug-2006	Canada	Manitoba	Churchill	16 km E Churchill, Bird Cove	Lime grass zone	58.77	-93.843
JBWM0276559	JBWM0276559	JBWM0276559	WRME	University of Manitoba, Wallis Roughley Museum of Entomology	Arthropoda	Insecta	Coleoptera	Carabidae	Carabinae	Carabus	Carabus taedatus agassii	Thomas S. Woodcock	twoodcoc@uoguelph.ca	Digital Photograph; BOLD Barcode Library (November, 2012)	A	Museum Vouchered	Arctic & Boreal Entomology	18-Aug-2006	Canada	Manitoba	Churchill	16 km E Churchill, Bird Cove	Lime grass zone	58.77	-93.843
JBWM0276560	JBWM0276560	JBWM0276560	WRME	University of Manitoba, Wallis Roughley Museum of Entomology	Arthropoda	Insecta	Coleoptera	Carabidae	Carabinae	Carabus	Carabus taedatus agassii	Thomas S. Woodcock	twoodcoc@uoguelph.ca	Digital Photograph; BOLD Barcode Library (November, 2012)	A	Museum Vouchered	Arctic & Boreal Entomology	18-Aug-2006	Canada	Manitoba	Churchill	16 km E Churchill, Bird Cove	Lime grass zone	58.77	-93.843
JBWM0276561	JBWM0276561	JBWM0276638	WRME	University of Manitoba, Wallis Roughley Museum of Entomology	Arthropoda	Insecta	Coleoptera	Carabidae	Carabinae	Carabus	Carabus taedatus agassii	Thomas S. Woodcock	twoodcoc@uoguelph.ca	Digital Photograph; BOLD Barcode Library (November, 2012)	A	Museum Vouchered	Arctic & Boreal Entomology	09-Aug-2006	Canada	Manitoba	Churchill	16 km E Churchill, Bird Cove	tundra	58.771	-93.842
JBWM0276562	JBWM0276562	JBWM0276562	WRME	University of Manitoba, Wallis Roughley Museum of Entomology	Arthropoda	Insecta	Coleoptera	Carabidae	Carabinae	Carabus	Carabus taedatus agassii	Thomas S. Woodcock	twoodcoc@uoguelph.ca	Digital Photograph; BOLD Barcode Library (November, 2012)	A	Museum Vouchered	Arctic & Boreal Entomology	18-Aug-2006	Canada	Manitoba	Churchill	16 km E Churchill, Bird Cove	Lime grass zone	58.77	-93.843
JBWM0276565	JBWM0276565	JBWM0276565	WRME	University of Manitoba, Wallis Roughley Museum of Entomology	Arthropoda	Insecta	Coleoptera	Carabidae	Carabinae	Carabus	Carabus taedatus agassii	Thomas S. Woodcock	twoodcoc@uoguelph.ca	Digital Photograph; BOLD Barcode Library (November, 2012)	A	Museum Vouchered	Arctic & Boreal Entomology	18-Aug-2006	Canada	Manitoba	Churchill	16 km E Churchill, Bird Cove	Lime grass zone	58.77	-93.843
JBWM0276566	JBWM0276566	JBWM0276566	WRME	University of Manitoba, Wallis Roughley Museum of Entomology	Arthropoda	Insecta	Coleoptera	Carabidae	Carabinae	Carabus	Carabus taedatus agassii	Thomas S. Woodcock	twoodcoc@uoguelph.ca	Digital Photograph; BOLD Barcode Library (November, 2012)	A	Museum Vouchered	Arctic & Boreal Entomology	18-Aug-2006	Canada	Manitoba	Churchill	16 km E Churchill, Bird Cove	Lime grass zone	58.77	-93.843
JBWM0276567	JBWM0276567	JBWM0276567	WRME	University of Manitoba, Wallis Roughley Museum of Entomology	Arthropoda	Insecta	Coleoptera	Carabidae	Carabinae	Carabus	Carabus taedatus agassii	Thomas S. Woodcock	twoodcoc@uoguelph.ca	Digital Photograph; BOLD Barcode Library (November, 2012)	A	Museum Vouchered	Arctic & Boreal Entomology	18-Aug-2006	Canada	Manitoba	Churchill	16 km E Churchill, Bird Cove	Lime grass zone	58.77	-93.843
JBWM0276568	JBWM0276568	JBWM0276568	WRME	University of Manitoba, Wallis Roughley Museum of Entomology	Arthropoda	Insecta	Coleoptera	Carabidae	Carabinae	Carabus	Carabus taedatus agassii	Thomas S. Woodcock	twoodcoc@uoguelph.ca	Digital Photograph; BOLD Barcode Library (November, 2012)	A	Museum Vouchered	Arctic & Boreal Entomology	18-Aug-2006	Canada	Manitoba	Churchill	16 km E Churchill, Bird Cove	Lime grass zone	58.77	-93.843
JBWM0276572	JBWM0276572	JBWM0276572	WRME	University of Manitoba, Wallis Roughley Museum of Entomology	Arthropoda	Insecta	Coleoptera	Carabidae	Carabinae	Carabus	Carabus taedatus agassii	Thomas S. Woodcock	twoodcoc@uoguelph.ca	Digital Photograph; BOLD Barcode Library (November, 2012)	A	Museum Vouchered	Arctic & Boreal Entomology	18-Aug-2006	Canada	Manitoba	Churchill	16 km E Churchill, Bird Cove	Lime grass zone	58.77	-93.843
JBWM0276574	JBWM0276574	JBWM0276574	WRME	University of Manitoba, Wallis Roughley Museum of Entomology	Arthropoda	Insecta	Coleoptera	Carabidae	Carabinae	Carabus	Carabus taedatus agassii	Thomas S. Woodcock	twoodcoc@uoguelph.ca	Digital Photograph; BOLD Barcode Library (November, 2012)	A	Museum Vouchered	Arctic & Boreal Entomology	18-Aug-2006	Canada	Manitoba	Churchill	16 km E Churchill, Bird Cove	Lime grass zone	58.77	-93.843
JBWM0276575	JBWM0276575	JBWM0276575	WRME	University of Manitoba, Wallis Roughley Museum of Entomology	Arthropoda	Insecta	Coleoptera	Carabidae	Carabinae	Carabus	Carabus taedatus agassii	Thomas S. Woodcock	twoodcoc@uoguelph.ca	Digital Photograph; BOLD Barcode Library (November, 2012)	A	Museum Vouchered	Arctic & Boreal Entomology	18-Aug-2006	Canada	Manitoba	Churchill	16 km E Churchill, Bird Cove	Lime grass zone	58.77	-93.843
JBWM0276577	JBWM0276577	JBWM0276577	WRME	University of Manitoba, Wallis Roughley Museum of Entomology	Arthropoda	Insecta	Coleoptera	Carabidae	Carabinae	Carabus	Carabus taedatus agassii	Thomas S. Woodcock	twoodcoc@uoguelph.ca	Digital Photograph; BOLD Barcode Library (November, 2012)	A	Museum Vouchered	Arctic & Boreal Entomology	18-Aug-2006	Canada	Manitoba	Churchill	16 km E Churchill, Bird Cove	Lime grass zone	58.77	-93.843
JBWM0276579	JBWM0276579	JBWM0276579	WRME	University of Manitoba, Wallis Roughley Museum of Entomology	Arthropoda	Insecta	Coleoptera	Carabidae	Carabinae	Carabus	Carabus taedatus agassii	Thomas S. Woodcock	twoodcoc@uoguelph.ca	Digital Photograph; BOLD Barcode Library (November, 2012)	A	Museum Vouchered	Arctic & Boreal Entomology	18-Aug-2006	Canada	Manitoba	Churchill	16 km E Churchill, Bird Cove	Lime grass zone	58.77	-93.843
JBWM0276580	JBWM0276580	JBWM0276580	WRME	University of Manitoba, Wallis Roughley Museum of Entomology	Arthropoda	Insecta	Coleoptera	Carabidae	Carabinae	Carabus	Carabus taedatus agassii	Thomas S. Woodcock	twoodcoc@uoguelph.ca	Digital Photograph; BOLD Barcode Library (November, 2012)	A	Museum Vouchered	Arctic & Boreal Entomology	18-Aug-2006	Canada	Manitoba	Churchill	16 km E Churchill, Bird Cove	Lime grass zone	58.77	-93.843
JBWM0276581	JBWM0276581	JBWM0276581	WRME	University of Manitoba, Wallis Roughley Museum of Entomology	Arthropoda	Insecta	Coleoptera	Carabidae	Carabinae	Carabus	Carabus taedatus agassii	Thomas S. Woodcock	twoodcoc@uoguelph.ca	Digital Photograph; BOLD Barcode Library (November, 2012)	A	Museum Vouchered	Arctic & Boreal Entomology	18-Aug-2006	Canada	Manitoba	Churchill	16 km E Churchill, Bird Cove	Lime grass zone	58.77	-93.843
JBWM0276583	JBWM0276583	JBWM0276583	WRME	University of Manitoba, Wallis Roughley Museum of Entomology	Arthropoda	Insecta	Coleoptera	Carabidae	Carabinae	Carabus	Carabus taedatus agassii	Thomas S. Woodcock	twoodcoc@uoguelph.ca	Digital Photograph; BOLD Barcode Library (November, 2012)	A	Museum Vouchered	Arctic & Boreal Entomology	18-Aug-2006	Canada	Manitoba	Churchill	16 km E Churchill, Bird Cove	lyme grass zone	58.771	-93.842
JBWM0276584	JBWM0276584	JBWM0276584	WRME	University of Manitoba, Wallis Roughley Museum of Entomology	Arthropoda	Insecta	Coleoptera	Carabidae	Carabinae	Carabus	Carabus taedatus agassii	Thomas S. Woodcock	twoodcoc@uoguelph.ca	Digital Photograph; BOLD Barcode Library (November, 2012)	A	Museum Vouchered	Arctic & Boreal Entomology	18-Aug-2006	Canada	Manitoba	Churchill	16 km E Churchill, Bird Cove	lyme grass zone	58.771	-93.842
JBWM0276585	JBWM0276585	JBWM0276585	WRME	University of Manitoba, Wallis Roughley Museum of Entomology	Arthropoda	Insecta	Coleoptera	Carabidae	Carabinae	Carabus	Carabus taedatus agassii	Thomas S. Woodcock	twoodcoc@uoguelph.ca	Digital Photograph; BOLD Barcode Library (November, 2012)	A	Museum Vouchered	Arctic & Boreal Entomology	18-Aug-2006	Canada	Manitoba	Churchill	16 km E Churchill, Bird Cove	Lime grass zone	58.77	-93.843
JBWM0276587	JBWM0276587	JBWM0276587	WRME	University of Manitoba, Wallis Roughley Museum of Entomology	Arthropoda	Insecta	Coleoptera	Carabidae	Carabinae	Carabus	Carabus taedatus agassii	Thomas S. Woodcock	twoodcoc@uoguelph.ca	Digital Photograph; BOLD Barcode Library (November, 2012)	A	Museum Vouchered	Arctic & Boreal Entomology	18-Aug-2006	Canada	Manitoba	Churchill	16 km E Churchill, Bird Cove	Lime grass zone	58.77	-93.843
JBWM0276589	JBWM0276589	JBWM0276589	WRME	University of Manitoba, Wallis Roughley Museum of Entomology	Arthropoda	Insecta	Coleoptera	Carabidae	Carabinae	Carabus	Carabus taedatus agassii	Thomas S. Woodcock	twoodcoc@uoguelph.ca	Digital Photograph; BOLD Barcode Library (November, 2012)	A	Museum Vouchered	Arctic & Boreal Entomology	18-Aug-2006	Canada	Manitoba	Churchill	16 km E Churchill, Bird Cove	lyme grass zone	58.771	-93.842
JBWM0276590	JBWM0276590	JBWM0276590	WRME	University of Manitoba, Wallis Roughley Museum of Entomology	Arthropoda	Insecta	Coleoptera	Carabidae	Carabinae	Carabus	Carabus taedatus agassii	Thomas S. Woodcock	twoodcoc@uoguelph.ca	Digital Photograph; BOLD Barcode Library (November, 2012)	A	Museum Vouchered	Arctic & Boreal Entomology	18-Aug-2006	Canada	Manitoba	Churchill	16 km E Churchill, Bird Cove	lyme grass zone	58.771	-93.842
JBWM0276591	JBWM0276591	JBWM0276591	WRME	University of Manitoba, Wallis Roughley Museum of Entomology	Arthropoda	Insecta	Coleoptera	Carabidae	Carabinae	Carabus	Carabus taedatus agassii	Thomas S. Woodcock	twoodcoc@uoguelph.ca	Digital Photograph; BOLD Barcode Library (November, 2012)	A	Museum Vouchered	Arctic & Boreal Entomology	18-Aug-2006	Canada	Manitoba	Churchill	16 km E Churchill, Bird Cove	tundra	58.771	-93.842
JBWM0276592	JBWM0276592	JBWM0276592	WRME	University of Manitoba, Wallis Roughley Museum of Entomology	Arthropoda	Insecta	Coleoptera	Carabidae	Carabinae	Carabus	Carabus taedatus agassii	Thomas S. Woodcock	twoodcoc@uoguelph.ca	Digital Photograph; BOLD Barcode Library (November, 2012)	A	Museum Vouchered	Arctic & Boreal Entomology	18-Aug-2006	Canada	Manitoba	Churchill	16 km E Churchill, Bird Cove	tundra	58.771	-93.842
JBWM0276593	JBWM0276593	JBWM0276593	WRME	University of Manitoba, Wallis Roughley Museum of Entomology	Arthropoda	Insecta	Coleoptera	Carabidae	Carabinae	Carabus	Carabus taedatus agassii	Thomas S. Woodcock	twoodcoc@uoguelph.ca	Digital Photograph; BOLD Barcode Library (November, 2012)	A	Museum Vouchered	Arctic & Boreal Entomology	18-Aug-2006	Canada	Manitoba	Churchill	16 km E Churchill, Bird Cove	tundra	58.771	-93.842
JBWM0276594	JBWM0276594	JBWM0276594	WRME	University of Manitoba, Wallis Roughley Museum of Entomology	Arthropoda	Insecta	Coleoptera	Carabidae	Carabinae	Carabus	Carabus taedatus agassii	Thomas S. Woodcock	twoodcoc@uoguelph.ca	Digital Photograph; BOLD Barcode Library (November, 2012)	A	Museum Vouchered	Arctic & Boreal Entomology	18-Aug-2006	Canada	Manitoba	Churchill	16 km E Churchill, Bird Cove	tundra	58.771	-93.842
JBWM0276614	JBWM0276614	JBWM0276614	WRME	University of Manitoba, Wallis Roughley Museum of Entomology	Arthropoda	Insecta	Coleoptera	Carabidae	Carabinae	Carabus	Carabus taedatus agassii	Thomas S. Woodcock	twoodcoc@uoguelph.ca	Digital Photograph; BOLD Barcode Library (November, 2012)	A	Museum Vouchered	Arctic & Boreal Entomology	18-Aug-2006	Canada	Manitoba	Churchill	16 km E Churchill, Bird Cove	tundra	58.771	-93.842
JBWM0276615	JBWM0276615	JBWM0276615	WRME	University of Manitoba, Wallis Roughley Museum of Entomology	Arthropoda	Insecta	Coleoptera	Carabidae	Carabinae	Carabus	Carabus taedatus agassii	Thomas S. Woodcock	twoodcoc@uoguelph.ca	Digital Photograph; BOLD Barcode Library (November, 2012)	A	Museum Vouchered	Arctic & Boreal Entomology	18-Aug-2006	Canada	Manitoba	Churchill	16 km E Churchill, Bird Cove	tundra	58.771	-93.842
JBWM0276616	JBWM0276616	JBWM0276616	WRME	University of Manitoba, Wallis Roughley Museum of Entomology	Arthropoda	Insecta	Coleoptera	Carabidae	Carabinae	Carabus	Carabus taedatus agassii	Thomas S. Woodcock	twoodcoc@uoguelph.ca	Digital Photograph; BOLD Barcode Library (November, 2012)	A	Museum Vouchered	Arctic & Boreal Entomology	18-Aug-2006	Canada	Manitoba	Churchill	16 km E Churchill, Bird Cove	tundra	58.771	-93.842
JBWM0276619	JBWM0276619	JBWM0276619	WRME	University of Manitoba, Wallis Roughley Museum of Entomology	Arthropoda	Insecta	Coleoptera	Carabidae	Carabinae	Carabus	Carabus taedatus agassii	Thomas S. Woodcock	twoodcoc@uoguelph.ca	Digital Photograph; BOLD Barcode Library (November, 2012)	A	Museum Vouchered	Arctic & Boreal Entomology	18-Aug-2006	Canada	Manitoba	Churchill	16 km E Churchill, Bird Cove	tundra	58.771	-93.842
JBWM0276621	JBWM0276621	JBWM0276621	WRME	University of Manitoba, Wallis Roughley Museum of Entomology	Arthropoda	Insecta	Coleoptera	Carabidae	Carabinae	Carabus	Carabus taedatus agassii	Thomas S. Woodcock	twoodcoc@uoguelph.ca	Digital Photograph; BOLD Barcode Library (November, 2012)	A	Museum Vouchered	Arctic & Boreal Entomology	18-Aug-2006	Canada	Manitoba	Churchill	16 km E Churchill, Bird Cove	tundra	58.771	-93.842
JBWM0276622	JBWM0276622	JBWM0276622	WRME	University of Manitoba, Wallis Roughley Museum of Entomology	Arthropoda	Insecta	Coleoptera	Carabidae	Carabinae	Carabus	Carabus taedatus agassii	Thomas S. Woodcock	twoodcoc@uoguelph.ca	Digital Photograph; BOLD Barcode Library (November, 2012)	A	Museum Vouchered	Arctic & Boreal Entomology	18-Aug-2006	Canada	Manitoba	Churchill	16 km E Churchill, Bird Cove	tundra	58.771	-93.842
JBWM0276623	JBWM0276623	JBWM0276623	WRME	University of Manitoba, Wallis Roughley Museum of Entomology	Arthropoda	Insecta	Coleoptera	Carabidae	Carabinae	Carabus	Carabus taedatus agassii	Thomas S. Woodcock	twoodcoc@uoguelph.ca	Digital Photograph; BOLD Barcode Library (November, 2012)	A	Museum Vouchered	Arctic & Boreal Entomology	09-Aug-2006	Canada	Manitoba	Churchill	16 km E Churchill, Bird Cove	tundra	58.771	-93.842
JBWM0276624	JBWM0276624	JBWM0276624	WRME	University of Manitoba, Wallis Roughley Museum of Entomology	Arthropoda	Insecta	Coleoptera	Carabidae	Carabinae	Carabus	Carabus taedatus agassii	Thomas S. Woodcock	twoodcoc@uoguelph.ca	Digital Photograph; BOLD Barcode Library (November, 2012)	A	Museum Vouchered	Arctic & Boreal Entomology	09-Aug-2006	Canada	Manitoba	Churchill	16 km E Churchill, Bird Cove	tundra	58.771	-93.842
JBWM0276625	JBWM0276625	JBWM0276625	WRME	University of Manitoba, Wallis Roughley Museum of Entomology	Arthropoda	Insecta	Coleoptera	Carabidae	Carabinae	Carabus	Carabus taedatus agassii	Thomas S. Woodcock	twoodcoc@uoguelph.ca	Digital Photograph; BOLD Barcode Library (November, 2012)	A	Museum Vouchered	Arctic & Boreal Entomology	09-Aug-2006	Canada	Manitoba	Churchill	16 km E Churchill, Bird Cove	tundra	58.771	-93.842
JBWM0276626	JBWM0276626	JBWM0276626	WRME	University of Manitoba, Wallis Roughley Museum of Entomology	Arthropoda	Insecta	Coleoptera	Carabidae	Carabinae	Carabus	Carabus taedatus agassii	Thomas S. Woodcock	twoodcoc@uoguelph.ca	Digital Photograph; BOLD Barcode Library (November, 2012)	A	Museum Vouchered	Arctic & Boreal Entomology	09-Aug-2006	Canada	Manitoba	Churchill	16 km E Churchill, Bird Cove	tundra	58.771	-93.842
JBWM0276627	JBWM0276627	JBWM0276627	WRME	University of Manitoba, Wallis Roughley Museum of Entomology	Arthropoda	Insecta	Coleoptera	Carabidae	Carabinae	Carabus	Carabus taedatus agassii	Thomas S. Woodcock	twoodcoc@uoguelph.ca	Digital Photograph; BOLD Barcode Library (November, 2012)	A	Museum Vouchered	Arctic & Boreal Entomology	09-Aug-2006	Canada	Manitoba	Churchill	16 km E Churchill, Bird Cove	tundra	58.771	-93.842
JBWM0276628	JBWM0276628	JBWM0276628	WRME	University of Manitoba, Wallis Roughley Museum of Entomology	Arthropoda	Insecta	Coleoptera	Carabidae	Carabinae	Carabus	Carabus taedatus agassii	Thomas S. Woodcock	twoodcoc@uoguelph.ca	Digital Photograph; BOLD Barcode Library (November, 2012)	A	Museum Vouchered	Arctic & Boreal Entomology	09-Aug-2006	Canada	Manitoba	Churchill	16 km E Churchill, Bird Cove	tundra	58.771	-93.842
JBWM0276629	JBWM0276629	JBWM0276629	WRME	University of Manitoba, Wallis Roughley Museum of Entomology	Arthropoda	Insecta	Coleoptera	Carabidae	Carabinae	Carabus	Carabus taedatus agassii	Thomas S. Woodcock	twoodcoc@uoguelph.ca	Digital Photograph; BOLD Barcode Library (November, 2012)	A	Museum Vouchered	Arctic & Boreal Entomology	09-Aug-2006	Canada	Manitoba	Churchill	16 km E Churchill, Bird Cove	tundra	58.771	-93.842
JBWM0276630	JBWM0276630	JBWM0276630	WRME	University of Manitoba, Wallis Roughley Museum of Entomology	Arthropoda	Insecta	Coleoptera	Carabidae	Carabinae	Carabus	Carabus taedatus agassii	Thomas S. Woodcock	twoodcoc@uoguelph.ca	Digital Photograph; BOLD Barcode Library (November, 2012)	A	Museum Vouchered	Arctic & Boreal Entomology	09-Aug-2006	Canada	Manitoba	Churchill	16 km E Churchill, Bird Cove	tundra	58.771	-93.842
JBWM0276632	JBWM0276632	JBWM0276632	WRME	University of Manitoba, Wallis Roughley Museum of Entomology	Arthropoda	Insecta	Coleoptera	Carabidae	Carabinae	Carabus	Carabus taedatus agassii	Thomas S. Woodcock	twoodcoc@uoguelph.ca	Digital Photograph; BOLD Barcode Library (November, 2012)	A	Museum Vouchered	Arctic & Boreal Entomology	09-Aug-2006	Canada	Manitoba	Churchill	16 km E Churchill, Bird Cove	tundra	58.771	-93.842
JBWM0276633	JBWM0276633	JBWM0276633	WRME	University of Manitoba, Wallis Roughley Museum of Entomology	Arthropoda	Insecta	Coleoptera	Carabidae	Carabinae	Carabus	Carabus taedatus agassii	Thomas S. Woodcock	twoodcoc@uoguelph.ca	Digital Photograph; BOLD Barcode Library (November, 2012)	A	Museum Vouchered	Arctic & Boreal Entomology	09-Aug-2006	Canada	Manitoba	Churchill	16 km E Churchill, Bird Cove	tundra	58.771	-93.842
JBWM0276634	JBWM0276634	JBWM0276634	WRME	University of Manitoba, Wallis Roughley Museum of Entomology	Arthropoda	Insecta	Coleoptera	Carabidae	Carabinae	Carabus	Carabus taedatus agassii	Thomas S. Woodcock	twoodcoc@uoguelph.ca	Digital Photograph; BOLD Barcode Library (November, 2012)	A	Museum Vouchered	Arctic & Boreal Entomology	09-Aug-2006	Canada	Manitoba	Churchill	16 km E Churchill, Bird Cove	tundra	58.771	-93.842
JBWM0276635	JBWM0276635	JBWM0276635	WRME	University of Manitoba, Wallis Roughley Museum of Entomology	Arthropoda	Insecta	Coleoptera	Carabidae	Carabinae	Carabus	Carabus taedatus agassii	Thomas S. Woodcock	twoodcoc@uoguelph.ca	Digital Photograph; BOLD Barcode Library (November, 2012)	A	Museum Vouchered	Arctic & Boreal Entomology	09-Aug-2006	Canada	Manitoba	Churchill	16 km E Churchill, Bird Cove	tundra	58.771	-93.842
JBWM0276636	JBWM0276636	JBWM0276636	WRME	University of Manitoba, Wallis Roughley Museum of Entomology	Arthropoda	Insecta	Coleoptera	Carabidae	Carabinae	Carabus	Carabus taedatus agassii	Thomas S. Woodcock	twoodcoc@uoguelph.ca	Digital Photograph; BOLD Barcode Library (November, 2012)	A	Museum Vouchered	Arctic & Boreal Entomology	09-Aug-2006	Canada	Manitoba	Churchill	16 km E Churchill, Bird Cove	tundra	58.771	-93.842
JBWM0276637	JBWM0276637	JBWM0276637	WRME	University of Manitoba, Wallis Roughley Museum of Entomology	Arthropoda	Insecta	Coleoptera	Carabidae	Carabinae	Carabus	Carabus taedatus agassii	Thomas S. Woodcock	twoodcoc@uoguelph.ca	Digital Photograph; BOLD Barcode Library (November, 2012)	A	Museum Vouchered	Arctic & Boreal Entomology	09-Aug-2006	Canada	Manitoba	Churchill	16 km E Churchill, Bird Cove	tundra	58.771	-93.842
JBWM0276639	JBWM0276639	JBWM0276639	WRME	University of Manitoba, Wallis Roughley Museum of Entomology	Arthropoda	Insecta	Coleoptera	Carabidae	Carabinae	Carabus	Carabus taedatus agassii	Thomas S. Woodcock	twoodcoc@uoguelph.ca	Digital Photograph; BOLD Barcode Library (November, 2012)	A	Museum Vouchered	Arctic & Boreal Entomology	09-Aug-2006	Canada	Manitoba	Churchill	16 km E Churchill, Bird Cove	tundra	58.771	-93.842
JBWM0276644	JBWM0276644	JBWM0276644	WRME	University of Manitoba, Wallis Roughley Museum of Entomology	Arthropoda	Insecta	Coleoptera	Carabidae	Carabinae	Carabus	Carabus taedatus agassii	Thomas S. Woodcock	twoodcoc@uoguelph.ca	Digital Photograph; BOLD Barcode Library (November, 2012)	A	Museum Vouchered	Arctic & Boreal Entomology	09-Aug-2006	Canada	Manitoba	Churchill	16 km E Churchill, Bird Cove	tundra	58.771	-93.842
JBWM0276645	JBWM0276645	JBWM0276645	WRME	University of Manitoba, Wallis Roughley Museum of Entomology	Arthropoda	Insecta	Coleoptera	Carabidae	Carabinae	Carabus	Carabus taedatus agassii	Thomas S. Woodcock	twoodcoc@uoguelph.ca	Digital Photograph; BOLD Barcode Library (November, 2012)	A	Museum Vouchered	Arctic & Boreal Entomology	09-Aug-2006	Canada	Manitoba	Churchill	16 km E Churchill, Bird Cove	tundra	58.771	-93.842
JBWM0276646	JBWM0276646	JBWM0276646	WRME	University of Manitoba, Wallis Roughley Museum of Entomology	Arthropoda	Insecta	Coleoptera	Carabidae	Carabinae	Carabus	Carabus taedatus agassii	Thomas S. Woodcock	twoodcoc@uoguelph.ca	Digital Photograph; BOLD Barcode Library (November, 2012)	A	Museum Vouchered	Arctic & Boreal Entomology	09-Aug-2006	Canada	Manitoba	Churchill	16 km E Churchill, Bird Cove	tundra	58.771	-93.842
JBWM0276647	JBWM0276647	JBWM0276647	WRME	University of Manitoba, Wallis Roughley Museum of Entomology	Arthropoda	Insecta	Coleoptera	Carabidae	Carabinae	Carabus	Carabus taedatus agassii	Thomas S. Woodcock	twoodcoc@uoguelph.ca	Digital Photograph; BOLD Barcode Library (November, 2012)	A	Museum Vouchered	Arctic & Boreal Entomology	09-Aug-2006	Canada	Manitoba	Churchill	16 km E Churchill, Bird Cove	tundra	58.771	-93.842
JBWM0276648	JBWM0276648	JBWM0276648	WRME	University of Manitoba, Wallis Roughley Museum of Entomology	Arthropoda	Insecta	Coleoptera	Carabidae	Carabinae	Carabus	Carabus taedatus agassii	Thomas S. Woodcock	twoodcoc@uoguelph.ca	Digital Photograph; BOLD Barcode Library (November, 2012)	A	Museum Vouchered	Arctic & Boreal Entomology	09-Aug-2006	Canada	Manitoba	Churchill	16 km E Churchill, Bird Cove	tundra	58.771	-93.842
JBWM0276651	JBWM0276651	JBWM0276651	WRME	University of Manitoba, Wallis Roughley Museum of Entomology	Arthropoda	Insecta	Coleoptera	Carabidae	Carabinae	Carabus	Carabus taedatus agassii	Thomas S. Woodcock	twoodcoc@uoguelph.ca	Digital Photograph; BOLD Barcode Library (November, 2012)	A	Museum Vouchered	Arctic & Boreal Entomology	09-Aug-2006	Canada	Manitoba	Churchill	16 km E Churchill, Bird Cove	tundra	58.771	-93.842
JBWM0276652	JBWM0276652	JBWM0276652	WRME	University of Manitoba, Wallis Roughley Museum of Entomology	Arthropoda	Insecta	Coleoptera	Carabidae	Carabinae	Carabus	Carabus taedatus agassii	Thomas S. Woodcock	twoodcoc@uoguelph.ca	Digital Photograph; BOLD Barcode Library (November, 2012)	A	Museum Vouchered	Arctic & Boreal Entomology	09-Aug-2006	Canada	Manitoba	Churchill	16 km E Churchill, Bird Cove	tundra	58.771	-93.842
JBWM0276653	JBWM0276653	JBWM0276653	WRME	University of Manitoba, Wallis Roughley Museum of Entomology	Arthropoda	Insecta	Coleoptera	Carabidae	Carabinae	Carabus	Carabus taedatus agassii	Thomas S. Woodcock	twoodcoc@uoguelph.ca	Digital Photograph; BOLD Barcode Library (November, 2012)	A	Museum Vouchered	Arctic & Boreal Entomology	09-Aug-2006	Canada	Manitoba	Churchill	16 km E Churchill, Bird Cove	tundra	58.771	-93.842
JBWM0276654	JBWM0276654	JBWM0276654	WRME	University of Manitoba, Wallis Roughley Museum of Entomology	Arthropoda	Insecta	Coleoptera	Carabidae	Carabinae	Carabus	Carabus taedatus agassii	Thomas S. Woodcock	twoodcoc@uoguelph.ca	Digital Photograph; BOLD Barcode Library (November, 2012)	A	Museum Vouchered	Arctic & Boreal Entomology	09-Aug-2006	Canada	Manitoba	Churchill	16 km E Churchill, Bird Cove	tundra	58.771	-93.842
JBWM0276655	JBWM0276655	JBWM0276655	WRME	University of Manitoba, Wallis Roughley Museum of Entomology	Arthropoda	Insecta	Coleoptera	Carabidae	Carabinae	Carabus	Carabus taedatus agassii	Thomas S. Woodcock	twoodcoc@uoguelph.ca	Digital Photograph; BOLD Barcode Library (November, 2012)	A	Museum Vouchered	Arctic & Boreal Entomology	09-Aug-2006	Canada	Manitoba	Churchill	16 km E Churchill, Bird Cove	tundra	58.771	-93.842
JBWM0276656	JBWM0276656	JBWM0276656	WRME	University of Manitoba, Wallis Roughley Museum of Entomology	Arthropoda	Insecta	Coleoptera	Carabidae	Carabinae	Carabus	Carabus taedatus agassii	Thomas S. Woodcock	twoodcoc@uoguelph.ca	Digital Photograph; BOLD Barcode Library (November, 2012)	A	Museum Vouchered	Arctic & Boreal Entomology	09-Aug-2006	Canada	Manitoba	Churchill	16 km E Churchill, Bird Cove	tundra	58.771	-93.842
JBWM0276657	JBWM0276657	JBWM0276657	WRME	University of Manitoba, Wallis Roughley Museum of Entomology	Arthropoda	Insecta	Coleoptera	Carabidae	Carabinae	Carabus	Carabus taedatus agassii	Thomas S. Woodcock	twoodcoc@uoguelph.ca	Digital Photograph; BOLD Barcode Library (November, 2012)	A	Museum Vouchered	Arctic & Boreal Entomology	11-Aug-2006	Canada	Manitoba	Churchill	16 km E Churchill, Bird Cove	tundra	58.77	-93.843
JBWM0276658	JBWM0276658	JBWM0276658	WRME	University of Manitoba, Wallis Roughley Museum of Entomology	Arthropoda	Insecta	Coleoptera	Carabidae	Carabinae	Carabus	Carabus taedatus agassii	Thomas S. Woodcock	twoodcoc@uoguelph.ca	Digital Photograph; BOLD Barcode Library (November, 2012)	A	Museum Vouchered	Arctic & Boreal Entomology	11-Aug-2006	Canada	Manitoba	Churchill	16 km E Churchill, Bird Cove	tundra	58.771	-93.842
JBWM0276659	JBWM0276659	JBWM0276659	WRME	University of Manitoba, Wallis Roughley Museum of Entomology	Arthropoda	Insecta	Coleoptera	Carabidae	Carabinae	Carabus	Carabus taedatus agassii	Thomas S. Woodcock	twoodcoc@uoguelph.ca	Digital Photograph; BOLD Barcode Library (November, 2012)	A	Museum Vouchered	Arctic & Boreal Entomology	11-Aug-2006	Canada	Manitoba	Churchill	16 km E Churchill, Bird Cove	tundra	58.77	-93.843
JBWM0276660	JBWM0276660	JBWM0276660	WRME	University of Manitoba, Wallis Roughley Museum of Entomology	Arthropoda	Insecta	Coleoptera	Carabidae	Carabinae	Carabus	Carabus taedatus agassii	Thomas S. Woodcock	twoodcoc@uoguelph.ca	Digital Photograph; BOLD Barcode Library (November, 2012)	A	Museum Vouchered	Arctic & Boreal Entomology	11-Aug-2006	Canada	Manitoba	Churchill	23 km E Churchill, Malcolm Ramsay Lake		58.728	-93.792
JBWM0276661	JBWM0276661	JBWM0276661	WRME	University of Manitoba, Wallis Roughley Museum of Entomology	Arthropoda	Insecta	Coleoptera	Carabidae	Carabinae	Carabus	Carabus taedatus agassii	Thomas S. Woodcock	twoodcoc@uoguelph.ca	Digital Photograph; BOLD Barcode Library (November, 2012)	A	Museum Vouchered	Arctic & Boreal Entomology	11-Aug-2006	Canada	Manitoba	Churchill	23 km E Churchill, Malcolm Ramsay Lake	Tundra Zone	58.731	-93.782
JBWM0276662	JBWM0276662	JBWM0276662	WRME	University of Manitoba, Wallis Roughley Museum of Entomology	Arthropoda	Insecta	Coleoptera	Carabidae	Carabinae	Carabus	Carabus taedatus agassii	Thomas S. Woodcock	twoodcoc@uoguelph.ca	Digital Photograph; BOLD Barcode Library (November, 2012)	A	Museum Vouchered	Arctic & Boreal Entomology	11-Aug-2006	Canada	Manitoba	Churchill	23 km E Churchill, Malcolm Ramsay Lake		58.728	-93.792
JBWM0276664	JBWM0276664	JBWM0276664	WRME	University of Manitoba, Wallis Roughley Museum of Entomology	Arthropoda	Insecta	Coleoptera	Carabidae	Carabinae	Carabus	Carabus taedatus agassii	Thomas S. Woodcock	twoodcoc@uoguelph.ca	Digital Photograph; BOLD Barcode Library (November, 2012)	A	Museum Vouchered	Arctic & Boreal Entomology	12-Aug-2006	Canada	Manitoba	Churchill	23 km E Churchill, Malcolm Ramsay Lake		58.728	-93.792
JBWM0276665	JBWM0276665	JBWM0276665	WRME	University of Manitoba, Wallis Roughley Museum of Entomology	Arthropoda	Insecta	Coleoptera	Carabidae	Carabinae	Carabus	Carabus taedatus agassii	Thomas S. Woodcock	twoodcoc@uoguelph.ca	Digital Photograph; BOLD Barcode Library (November, 2012)	A	Museum Vouchered	Arctic & Boreal Entomology	12-Aug-2006	Canada	Manitoba	Churchill	26 km SE Churchill, Twin Lakes, cabin	Twin Lakes	58.629	-93.798
JBWM0276667	JBWM0276667	JBWM0276667	WRME	University of Manitoba, Wallis Roughley Museum of Entomology	Arthropoda	Insecta	Coleoptera	Carabidae	Carabinae	Carabus	Carabus taedatus agassii	Thomas S. Woodcock	twoodcoc@uoguelph.ca	Digital Photograph; BOLD Barcode Library (November, 2012)	A	Museum Vouchered	Arctic & Boreal Entomology	12-Aug-2006	Canada	Manitoba	Churchill	26 km SE Churchill, Twin Lakes, cabin	Twin Lakes	58.629	-93.798
JBWM0276668	JBWM0276668	JBWM0276668	WRME	University of Manitoba, Wallis Roughley Museum of Entomology	Arthropoda	Insecta	Coleoptera	Carabidae	Carabinae	Carabus	Carabus taedatus agassii	Thomas S. Woodcock	twoodcoc@uoguelph.ca	Digital Photograph; BOLD Barcode Library (November, 2012)	A	Museum Vouchered	Arctic & Boreal Entomology	10-Aug-2006	Canada	Manitoba	Churchill	26 km SE Churchill, Twin Lakes		58.629	-93.798
JBWM0276669	JBWM0276669	JBWM0276669	WRME	University of Manitoba, Wallis Roughley Museum of Entomology	Arthropoda	Insecta	Coleoptera	Carabidae	Carabinae	Carabus	Carabus taedatus agassii	Thomas S. Woodcock	twoodcoc@uoguelph.ca	Digital Photograph; BOLD Barcode Library (November, 2012)	A	Museum Vouchered	Arctic & Boreal Entomology	10-Aug-2006	Canada	Manitoba	Churchill	26 km SE Churchill, Twin Lakes, cabin	Twin Lakes	58.629	-93.798
JBWM0276670	JBWM0276670	JBWM0276670	WRME	University of Manitoba, Wallis Roughley Museum of Entomology	Arthropoda	Insecta	Coleoptera	Carabidae	Carabinae	Carabus	Carabus taedatus agassii	Thomas S. Woodcock	twoodcoc@uoguelph.ca	Digital Photograph; BOLD Barcode Library (November, 2012)	A	Museum Vouchered	Arctic & Boreal Entomology	10-Aug-2006	Canada	Manitoba	Churchill	26 km SE Churchill, Twin Lakes, cabin	Twin Lakes	58.629	-93.798
JBWM0276672	JBWM0276672	JBWM0276672	WRME	University of Manitoba, Wallis Roughley Museum of Entomology	Arthropoda	Insecta	Coleoptera	Carabidae	Carabinae	Carabus	Carabus taedatus agassii	Thomas S. Woodcock	twoodcoc@uoguelph.ca	Digital Photograph; BOLD Barcode Library (November, 2012)	A	Museum Vouchered	Arctic & Boreal Entomology	10-Aug-2006	Canada	Manitoba	Churchill	26 km SE Churchill, Twin Lakes, cabin	Twin Lakes	58.629	-93.798
JBWM0276673	JBWM0276673	JBWM0276673	WRME	University of Manitoba, Wallis Roughley Museum of Entomology	Arthropoda	Insecta	Coleoptera	Carabidae	Carabinae	Carabus	Carabus taedatus agassii	Thomas S. Woodcock	twoodcoc@uoguelph.ca	Digital Photograph; BOLD Barcode Library (November, 2012)	A	Museum Vouchered	Arctic & Boreal Entomology	10-Aug-2006	Canada	Manitoba	Churchill	26 km SE Churchill, Twin Lakes, cabin	Twin Lakes	58.629	-93.798
JBWM0276674	JBWM0276674	JBWM0276674	WRME	University of Manitoba, Wallis Roughley Museum of Entomology	Arthropoda	Insecta	Coleoptera	Carabidae	Carabinae	Carabus	Carabus taedatus agassii	Thomas S. Woodcock	twoodcoc@uoguelph.ca	Digital Photograph; BOLD Barcode Library (November, 2012)	A	Museum Vouchered	Arctic & Boreal Entomology	10-Aug-2006	Canada	Manitoba	Churchill	26 km SE Churchill, Twin Lakes, cabin	Twin Lakes	58.629	-93.798
JBWM0276675	JBWM0276675	JBWM0276675	WRME	University of Manitoba, Wallis Roughley Museum of Entomology	Arthropoda	Insecta	Coleoptera	Carabidae	Carabinae	Carabus	Carabus taedatus agassii	Thomas S. Woodcock	twoodcoc@uoguelph.ca	Digital Photograph; BOLD Barcode Library (November, 2012)	A	Museum Vouchered	Arctic & Boreal Entomology	10-Aug-2006	Canada	Manitoba	Churchill	26 km SE Churchill, Twin Lakes, cabin	Twin Lakes	58.629	-93.798
JBWM0276676	JBWM0276676	JBWM0276676	WRME	University of Manitoba, Wallis Roughley Museum of Entomology	Arthropoda	Insecta	Coleoptera	Carabidae	Carabinae	Carabus	Carabus taedatus agassii	Thomas S. Woodcock	twoodcoc@uoguelph.ca	Digital Photograph; BOLD Barcode Library (November, 2012)	A	Museum Vouchered	Arctic & Boreal Entomology	10-Aug-2006	Canada	Manitoba	Churchill	26 km SE Churchill, Twin Lakes, cabin	Twin Lakes	58.629	-93.798
JBWM0276677	JBWM0276677	JBWM0276677	WRME	University of Manitoba, Wallis Roughley Museum of Entomology	Arthropoda	Insecta	Coleoptera	Carabidae	Carabinae	Carabus	Carabus taedatus agassii	Thomas S. Woodcock	twoodcoc@uoguelph.ca	Digital Photograph; BOLD Barcode Library (November, 2012)	A	Museum Vouchered	Arctic & Boreal Entomology	10-Aug-2006	Canada	Manitoba	Churchill	26 km SE Churchill, Twin Lakes, cabin	Twin Lakes	58.629	-93.798
JBWM0276678	JBWM0276678	JBWM0276678	WRME	University of Manitoba, Wallis Roughley Museum of Entomology	Arthropoda	Insecta	Coleoptera	Carabidae	Carabinae	Carabus	Carabus taedatus agassii	Thomas S. Woodcock	twoodcoc@uoguelph.ca	Digital Photograph; BOLD Barcode Library (November, 2012)	A	Museum Vouchered	Arctic & Boreal Entomology	09-Aug-2006	Canada	Manitoba	Churchill	26 km SE Churchill, Twin Lakes, cabin	Cabin at Twin Lakes	58.629	-93.798
JBWM0276679	JBWM0276679	JBWM0276679	WRME	University of Manitoba, Wallis Roughley Museum of Entomology	Arthropoda	Insecta	Coleoptera	Carabidae	Carabinae	Carabus	Carabus taedatus agassii	Thomas S. Woodcock	twoodcoc@uoguelph.ca	Digital Photograph; BOLD Barcode Library (November, 2012)	A	Museum Vouchered	Arctic & Boreal Entomology	09-Aug-2006	Canada	Manitoba	Churchill	26 km SE Churchill, Twin Lakes, cabin	Cabin at Twin Lakes	58.629	-93.798
JBWM0276680	JBWM0276680	JBWM0276680	WRME	University of Manitoba, Wallis Roughley Museum of Entomology	Arthropoda	Insecta	Coleoptera	Carabidae	Carabinae	Carabus	Carabus taedatus agassii	Thomas S. Woodcock	twoodcoc@uoguelph.ca	Digital Photograph; BOLD Barcode Library (November, 2012)	A	Museum Vouchered	Arctic & Boreal Entomology	09-Aug-2006	Canada	Manitoba	Churchill	26 km SE Churchill, Twin Lakes, cabin	Cabin at Twin Lakes	58.629	-93.798
JBWM0276681	JBWM0276681	JBWM0276681	WRME	University of Manitoba, Wallis Roughley Museum of Entomology	Arthropoda	Insecta	Coleoptera	Carabidae	Carabinae	Carabus	Carabus taedatus agassii	Thomas S. Woodcock	twoodcoc@uoguelph.ca	Digital Photograph; BOLD Barcode Library (November, 2012)	A	Museum Vouchered	Arctic & Boreal Entomology	09-Aug-2006	Canada	Manitoba	Churchill	26 km SE Churchill, Twin Lakes, cabin	Cabin at Twin Lakes	58.629	-93.798
JBWM0276689	JBWM0276689	JBWM0276689	WRME	University of Manitoba, Wallis Roughley Museum of Entomology	Arthropoda	Insecta	Coleoptera	Carabidae	Carabinae	Carabus	Carabus taedatus agassii	Thomas S. Woodcock	twoodcoc@uoguelph.ca	Digital Photograph; BOLD Barcode Library (November, 2012)	A	Museum Vouchered	Arctic & Boreal Entomology	09-Aug-2006	Canada	Manitoba	Churchill	26 km SE Churchill, Twin Lakes, cabin	Cabin at Twin Lakes	58.629	-93.798
JBWM0276691	JBWM0276691	JBWM0276691	WRME	University of Manitoba, Wallis Roughley Museum of Entomology	Arthropoda	Insecta	Coleoptera	Carabidae	Carabinae	Carabus	Carabus taedatus agassii	Thomas S. Woodcock	twoodcoc@uoguelph.ca	Digital Photograph; BOLD Barcode Library (November, 2012)	A	Museum Vouchered	Arctic & Boreal Entomology	09-Aug-2006	Canada	Manitoba	Churchill	26 km SE Churchill, Twin Lakes, cabin	Cabin at Twin Lakes	58.629	-93.798
JBWM0276692	JBWM0276692	JBWM0276692	WRME	University of Manitoba, Wallis Roughley Museum of Entomology	Arthropoda	Insecta	Coleoptera	Carabidae	Carabinae	Carabus	Carabus taedatus agassii	Thomas S. Woodcock	twoodcoc@uoguelph.ca	Digital Photograph; BOLD Barcode Library (November, 2012)	A	Museum Vouchered	Arctic & Boreal Entomology	09-Aug-2006	Canada	Manitoba	Churchill	26 km SE Churchill, Twin Lakes, cabin	Cabin at Twin Lakes	58.629	-93.798
JBWM0276693	JBWM0276693	JBWM0276693	WRME	University of Manitoba, Wallis Roughley Museum of Entomology	Arthropoda	Insecta	Coleoptera	Carabidae	Carabinae	Carabus	Carabus taedatus agassii	Thomas S. Woodcock	twoodcoc@uoguelph.ca	Digital Photograph; BOLD Barcode Library (November, 2012)	A	Museum Vouchered	Arctic & Boreal Entomology	09-Aug-2006	Canada	Manitoba	Churchill	26 km SE Churchill, Twin Lakes, cabin	Cabin at Twin Lakes	58.629	-93.798
JBWM0276694	JBWM0276694	JBWM0276694	WRME	University of Manitoba, Wallis Roughley Museum of Entomology	Arthropoda	Insecta	Coleoptera	Carabidae	Carabinae	Carabus	Carabus taedatus agassii	Thomas S. Woodcock	twoodcoc@uoguelph.ca	Digital Photograph; BOLD Barcode Library (November, 2012)	A	Museum Vouchered	Arctic & Boreal Entomology	09-Aug-2006	Canada	Manitoba	Churchill	26 km SE Churchill, Twin Lakes, cabin	Cabin at Twin Lakes	58.629	-93.798
JBWM0276695	JBWM0276695	JBWM0276695	WRME	University of Manitoba, Wallis Roughley Museum of Entomology	Arthropoda	Insecta	Coleoptera	Carabidae	Carabinae	Carabus	Carabus taedatus agassii	Thomas S. Woodcock	twoodcoc@uoguelph.ca	Digital Photograph; BOLD Barcode Library (November, 2012)	A	Museum Vouchered	Arctic & Boreal Entomology	09-Aug-2006	Canada	Manitoba	Churchill	26 km SE Churchill, Twin Lakes, cabin	Cabin at Twin Lakes	58.629	-93.798
JBWM0276696	JBWM0276696	JBWM0276696	WRME	University of Manitoba, Wallis Roughley Museum of Entomology	Arthropoda	Insecta	Coleoptera	Carabidae	Carabinae	Carabus	Carabus taedatus agassii	Thomas S. Woodcock	twoodcoc@uoguelph.ca	Digital Photograph; BOLD Barcode Library (November, 2012)	A	Museum Vouchered	Arctic & Boreal Entomology	09-Aug-2006	Canada	Manitoba	Churchill	26 km SE Churchill, Twin Lakes, cabin	Cabin at Twin Lakes	58.629	-93.798
JBWM0276697	JBWM0276697	JBWM0276697	WRME	University of Manitoba, Wallis Roughley Museum of Entomology	Arthropoda	Insecta	Coleoptera	Carabidae	Carabinae	Carabus	Carabus taedatus agassii	Thomas S. Woodcock	twoodcoc@uoguelph.ca	Digital Photograph; BOLD Barcode Library (November, 2012)	A	Museum Vouchered	Arctic & Boreal Entomology	09-Aug-2006	Canada	Manitoba	Churchill	26 km SE Churchill, Twin Lakes, cabin	Cabin at Twin Lakes	58.629	-93.798
JBWM0276698	JBWM0276698	JBWM0276698	WRME	University of Manitoba, Wallis Roughley Museum of Entomology	Arthropoda	Insecta	Coleoptera	Carabidae	Carabinae	Carabus	Carabus taedatus agassii	Thomas S. Woodcock	twoodcoc@uoguelph.ca	Digital Photograph; BOLD Barcode Library (November, 2012)	A	Museum Vouchered	Arctic & Boreal Entomology	09-Aug-2006	Canada	Manitoba	Churchill	26 km SE Churchill, Twin Lakes, cabin	Cabin at Twin Lakes	58.629	-93.798
JBWM0276701	JBWM0276701	JBWM0276701	WRME	University of Manitoba, Wallis Roughley Museum of Entomology	Arthropoda	Insecta	Coleoptera	Carabidae	Carabinae	Carabus	Carabus taedatus agassii	Thomas S. Woodcock	twoodcoc@uoguelph.ca	Digital Photograph; BOLD Barcode Library (November, 2012)	A	Museum Vouchered	Arctic & Boreal Entomology	09-Aug-2006	Canada	Manitoba	Churchill	26 km SE Churchill, Twin Lakes, cabin	Cabin at Twin Lakes	58.629	-93.798
JBWM0276702	JBWM0276702	JBWM0276702	WRME	University of Manitoba, Wallis Roughley Museum of Entomology	Arthropoda	Insecta	Coleoptera	Carabidae	Carabinae	Carabus	Carabus taedatus agassii	Thomas S. Woodcock	twoodcoc@uoguelph.ca	Digital Photograph; BOLD Barcode Library (November, 2012)	A	Museum Vouchered	Arctic & Boreal Entomology	09-Aug-2006	Canada	Manitoba	Churchill	26 km SE Churchill, Twin Lakes, cabin	Cabin at Twin Lakes	58.629	-93.798
JBWM0276703	JBWM0276703	JBWM0276703	WRME	University of Manitoba, Wallis Roughley Museum of Entomology	Arthropoda	Insecta	Coleoptera	Carabidae	Carabinae	Carabus	Carabus taedatus agassii	Thomas S. Woodcock	twoodcoc@uoguelph.ca	Digital Photograph; BOLD Barcode Library (November, 2012)	A	Museum Vouchered	Arctic & Boreal Entomology	09-Aug-2006	Canada	Manitoba	Churchill	26 km SE Churchill, Twin Lakes, cabin	Cabin at Twin Lakes	58.629	-93.798
JBWM0276704	JBWM0276704	JBWM0276704	WRME	University of Manitoba, Wallis Roughley Museum of Entomology	Arthropoda	Insecta	Coleoptera	Carabidae	Carabinae	Carabus	Carabus taedatus agassii	Thomas S. Woodcock	twoodcoc@uoguelph.ca	Digital Photograph; BOLD Barcode Library (November, 2012)	A	Museum Vouchered	Arctic & Boreal Entomology	09-Aug-2006	Canada	Manitoba	Churchill	26 km SE Churchill, Twin Lakes, cabin	Cabin at Twin Lakes	58.629	-93.798
JBWM0276705	JBWM0276705	JBWM0276705	WRME	University of Manitoba, Wallis Roughley Museum of Entomology	Arthropoda	Insecta	Coleoptera	Carabidae	Carabinae	Carabus	Carabus taedatus agassii	Thomas S. Woodcock	twoodcoc@uoguelph.ca	Digital Photograph; BOLD Barcode Library (November, 2012)	A	Museum Vouchered	Arctic & Boreal Entomology	09-Aug-2006	Canada	Manitoba	Churchill	26 km SE Churchill, Twin Lakes, cabin	Cabin at Twin Lakes	58.629	-93.798
JBWM0276706	JBWM0276706	JBWM0276706	WRME	University of Manitoba, Wallis Roughley Museum of Entomology	Arthropoda	Insecta	Coleoptera	Carabidae	Carabinae	Carabus	Carabus taedatus agassii	Thomas S. Woodcock	twoodcoc@uoguelph.ca	Digital Photograph; BOLD Barcode Library (November, 2012)	A	Museum Vouchered	Arctic & Boreal Entomology	09-Aug-2006	Canada	Manitoba	Churchill	26 km SE Churchill, Twin Lakes, cabin	Cabin at Twin Lakes	58.629	-93.798
JBWM0276707	JBWM0276707	JBWM0276707	WRME	University of Manitoba, Wallis Roughley Museum of Entomology	Arthropoda	Insecta	Coleoptera	Carabidae	Carabinae	Carabus	Carabus taedatus agassii	Thomas S. Woodcock	twoodcoc@uoguelph.ca	Digital Photograph; BOLD Barcode Library (November, 2012)	A	Museum Vouchered	Arctic & Boreal Entomology	09-Aug-2006	Canada	Manitoba	Churchill	16 km E Churchill, Bird Cove	Tundra Zone	58.771	-93.842
JBWM0276709	JBWM0276709	JBWM0276709	WRME	University of Manitoba, Wallis Roughley Museum of Entomology	Arthropoda	Insecta	Coleoptera	Carabidae	Carabinae	Carabus	Carabus taedatus agassii	Thomas S. Woodcock	twoodcoc@uoguelph.ca	Digital Photograph; BOLD Barcode Library (November, 2012)	A	Museum Vouchered	Arctic & Boreal Entomology	09-Aug-2006	Canada	Manitoba	Churchill	16 km E Churchill, Bird Cove	Tundra Zone	58.771	-93.842
JBWM0276710	JBWM0276710	JBWM0276710	WRME	University of Manitoba, Wallis Roughley Museum of Entomology	Arthropoda	Insecta	Coleoptera	Carabidae	Carabinae	Carabus	Carabus taedatus agassii	Thomas S. Woodcock	twoodcoc@uoguelph.ca	Digital Photograph; BOLD Barcode Library (November, 2012)	A	Museum Vouchered	Arctic & Boreal Entomology	08-Aug-2006	Canada	Manitoba	Churchill	16 km E Churchill, Bird Cove	tundra	58.771	-93.842
JBWM0276711	JBWM0276711	JBWM0276711	WRME	University of Manitoba, Wallis Roughley Museum of Entomology	Arthropoda	Insecta	Coleoptera	Carabidae	Carabinae	Carabus	Carabus taedatus agassii	Thomas S. Woodcock	twoodcoc@uoguelph.ca	Digital Photograph; BOLD Barcode Library (November, 2012)	A	Museum Vouchered	Arctic & Boreal Entomology	20-Aug-2006	Canada	Manitoba	Churchill	Wapusk National Park, River bank	River bank Tundra Zone	58.127	-92.864
JBWM0276712	JBWM0276712	JBWM0276712	WRME	University of Manitoba, Wallis Roughley Museum of Entomology	Arthropoda	Insecta	Coleoptera	Carabidae	Carabinae	Carabus	Carabus taedatus agassii	Thomas S. Woodcock	twoodcoc@uoguelph.ca	Digital Photograph; BOLD Barcode Library (November, 2012)	A	Museum Vouchered	H.D.White, R.E.Roughley	06-Jul-1997	Canada	Manitoba	Churchill	4 km NW Churchill, Eskimo Point	gravelly pond	58.794	-94.217
JBWM0276714	JBWM0276714	JBWM0276714	WRME	University of Manitoba, Wallis Roughley Museum of Entomology	Arthropoda	Insecta	Coleoptera	Carabidae	Carabinae	Carabus	Carabus taedatus agassii	Thomas S. Woodcock	twoodcoc@uoguelph.ca	Digital Photograph; BOLD Barcode Library (November, 2012)	A	Museum Vouchered	Arctic & Boreal Entomology	20-Aug-2006	Canada	Manitoba	Churchill	Wapusk National Park, River bank	River bank Tundra Zone	58.127	-92.864
JBWM0276715	JBWM0276715	JBWM0276715	WRME	University of Manitoba, Wallis Roughley Museum of Entomology	Arthropoda	Insecta	Coleoptera	Carabidae	Carabinae	Carabus	Carabus taedatus agassii	Thomas S. Woodcock	twoodcoc@uoguelph.ca	Digital Photograph; BOLD Barcode Library (November, 2012)	A	Museum Vouchered	Arctic & Boreal Entomology	20-Aug-2006	Canada	Manitoba	Churchill	Wapusk National Park, River bank	River bank Tundra Zone	58.127	-92.864
JBWM0276716	JBWM0276716	JBWM0276716	WRME	University of Manitoba, Wallis Roughley Museum of Entomology	Arthropoda	Insecta	Coleoptera	Carabidae	Carabinae	Carabus	Carabus taedatus agassii	Thomas S. Woodcock	twoodcoc@uoguelph.ca	Digital Photograph; BOLD Barcode Library (November, 2012)	A	Museum Vouchered	Arctic & Boreal Entomology	20-Aug-2006	Canada	Manitoba	Churchill	Wapusk National Park, River bank	River bank Tundra Zone	58.127	-92.864
JBWM0276718	JBWM0276718	JBWM0276718	WRME	University of Manitoba, Wallis Roughley Museum of Entomology	Arthropoda	Insecta	Coleoptera	Carabidae	Carabinae	Carabus	Carabus taedatus agassii	Thomas S. Woodcock	twoodcoc@uoguelph.ca	Digital Photograph; BOLD Barcode Library (November, 2012)	A	Museum Vouchered	Arctic & Boreal Entomology	20-Aug-2006	Canada	Manitoba	Churchill	Wapusk National Park, River bank	River bank Tundra Zone	58.127	-92.864
JBWM0276719	JBWM0276719	JBWM0276719	WRME	University of Manitoba, Wallis Roughley Museum of Entomology	Arthropoda	Insecta	Coleoptera	Carabidae	Carabinae	Carabus	Carabus taedatus agassii	Thomas S. Woodcock	twoodcoc@uoguelph.ca	Digital Photograph; BOLD Barcode Library (November, 2012)	A	Museum Vouchered	Arctic & Boreal Entomology	20-Aug-2006	Canada	Manitoba	Churchill	Wapusk National Park, River bank	River bank Tundra Zone	58.127	-92.864
JBWM0276720	JBWM0276720	JBWM0276720	WRME	University of Manitoba, Wallis Roughley Museum of Entomology	Arthropoda	Insecta	Coleoptera	Carabidae	Carabinae	Carabus	Carabus taedatus agassii	Thomas S. Woodcock	twoodcoc@uoguelph.ca	Digital Photograph; BOLD Barcode Library (November, 2012)	A	Museum Vouchered	Arctic & Boreal Entomology	18-Aug-2006	Canada	Manitoba	Churchill	16 km E Churchill, Bird Cove	tundra	58.771	-93.842
JBWM0276721	JBWM0276721	JBWM0276721	WRME	University of Manitoba, Wallis Roughley Museum of Entomology	Arthropoda	Insecta	Coleoptera	Carabidae	Carabinae	Carabus	Carabus taedatus agassii	Thomas S. Woodcock	twoodcoc@uoguelph.ca	Digital Photograph; BOLD Barcode Library (November, 2012)	A	Museum Vouchered	Arctic & Boreal Entomology	18-Aug-2006	Canada	Manitoba	Churchill	16 km E Churchill, Bird Cove	tundra	58.771	-93.842
JBWM0276722	JBWM0276722	JBWM0276722	WRME	University of Manitoba, Wallis Roughley Museum of Entomology	Arthropoda	Insecta	Coleoptera	Carabidae	Carabinae	Carabus	Carabus taedatus agassii	Thomas S. Woodcock	twoodcoc@uoguelph.ca	Digital Photograph; BOLD Barcode Library (November, 2012)	A	Museum Vouchered	Arctic & Boreal Entomology	18-Aug-2006	Canada	Manitoba	Churchill	16 km E Churchill, Bird Cove	tundra	58.771	-93.842
JBWM0276724	JBWM0276724	JBWM0276724	WRME	University of Manitoba, Wallis Roughley Museum of Entomology	Arthropoda	Insecta	Coleoptera	Carabidae	Carabinae	Carabus	Carabus taedatus agassii	Thomas S. Woodcock	twoodcoc@uoguelph.ca	Digital Photograph; BOLD Barcode Library (November, 2012)	A	Museum Vouchered	R.E.Roughley	01-Aug-2005	Canada	Manitoba	Churchill	4 km SE Churchill, Dene Village	Drainage Canal Goose Creek	58.732	-94.112
JBWM0276725	JBWM0276725	JBWM0276725	WRME	University of Manitoba, Wallis Roughley Museum of Entomology	Arthropoda	Insecta	Coleoptera	Carabidae	Carabinae	Carabus	Carabus taedatus agassii	Thomas S. Woodcock	twoodcoc@uoguelph.ca	Digital Photograph; BOLD Barcode Library (November, 2012)	A	Museum Vouchered	Arctic & Boreal Entomology	18-Aug-2006	Canada	Manitoba	Churchill	16 km E Churchill, Bird Cove	tundra	58.771	-93.842
JBWM0276726	JBWM0276726	JBWM0276726	WRME	University of Manitoba, Wallis Roughley Museum of Entomology	Arthropoda	Insecta	Coleoptera	Carabidae	Carabinae	Carabus	Carabus taedatus agassii	Thomas S. Woodcock	twoodcoc@uoguelph.ca	Digital Photograph; BOLD Barcode Library (November, 2012)	A	Museum Vouchered	Arctic & Boreal Entomology	18-Aug-2006	Canada	Manitoba	Churchill	16 km E Churchill, Bird Cove	tundra	58.771	-93.842
JBWM0276727	JBWM0276727	JBWM0276727	WRME	University of Manitoba, Wallis Roughley Museum of Entomology	Arthropoda	Insecta	Coleoptera	Carabidae	Carabinae	Carabus	Carabus taedatus agassii	Thomas S. Woodcock	twoodcoc@uoguelph.ca	Digital Photograph; BOLD Barcode Library (November, 2012)	A	Museum Vouchered	Arctic & Boreal Entomology	18-Aug-2006	Canada	Manitoba	Churchill	16 km E Churchill, Bird Cove	tundra	58.771	-93.842
JBWM0276728	JBWM0276728	JBWM0276728	WRME	University of Manitoba, Wallis Roughley Museum of Entomology	Arthropoda	Insecta	Coleoptera	Carabidae	Carabinae	Carabus	Carabus taedatus agassii	Thomas S. Woodcock	twoodcoc@uoguelph.ca	Digital Photograph; BOLD Barcode Library (November, 2012)	A	Museum Vouchered	Arctic & Boreal Entomology	11-Aug-2006	Canada	Manitoba	Churchill	22 km E Churchill, CNSC		58.738	-93.819
JBWM0276729	JBWM0276729	JBWM0276729	WRME	University of Manitoba, Wallis Roughley Museum of Entomology	Arthropoda	Insecta	Coleoptera	Carabidae	Carabinae	Carabus	Carabus taedatus agassii	Thomas S. Woodcock	twoodcoc@uoguelph.ca	Digital Photograph; BOLD Barcode Library (November, 2012)	A	Museum Vouchered	R.E.Roughley	04-Aug-2005	Canada	Manitoba	Churchill	unspecified locality	(general coordinate)|dredge pond	58.74	-93.82
JBWM0276730	JBWM0276730	JBWM0276730	WRME	University of Manitoba, Wallis Roughley Museum of Entomology	Arthropoda	Insecta	Coleoptera	Carabidae	Carabinae	Carabus	Carabus taedatus agassii	Thomas S. Woodcock	twoodcoc@uoguelph.ca	Digital Photograph; BOLD Barcode Library (November, 2012)	A	Museum Vouchered	R.E.Roughley	31-Jul-2005	Canada	Manitoba	Churchill	unspecified locality	(general coordinate)|tundra ponds	58.74	-93.82
JBWM0276731	JBWM0276731	JBWM0276731	WRME	University of Manitoba, Wallis Roughley Museum of Entomology	Arthropoda	Insecta	Coleoptera	Carabidae	Carabinae	Carabus	Carabus taedatus agassii	Thomas S. Woodcock	twoodcoc@uoguelph.ca	Digital Photograph; BOLD Barcode Library (November, 2012)	A	Museum Vouchered	Arctic & Boreal Entomology	09-Aug-2006	Canada	Manitoba	Churchill	16 km E Churchill, krummholz formation		58.754	-93.913
JBWM0276732	JBWM0276732	JBWM0276732	WRME	University of Manitoba, Wallis Roughley Museum of Entomology	Arthropoda	Insecta	Coleoptera	Carabidae	Carabinae	Carabus	Carabus taedatus agassii	Thomas S. Woodcock	twoodcoc@uoguelph.ca	Digital Photograph; BOLD Barcode Library (November, 2012)	A	Museum Vouchered	Arctic & Boreal Entomology	09-Aug-2006	Canada	Manitoba	Churchill	16 km E Churchill, krummholz formation		58.754	-93.913
JBWM0276733	JBWM0276733	JBWM0276733	WRME	University of Manitoba, Wallis Roughley Museum of Entomology	Arthropoda	Insecta	Coleoptera	Carabidae	Carabinae	Carabus	Carabus taedatus agassii	Thomas S. Woodcock	twoodcoc@uoguelph.ca	Digital Photograph; BOLD Barcode Library (November, 2012)	A	Museum Vouchered	Arctic & Boreal Entomology	09-Aug-2006	Canada	Manitoba	Churchill	16 km E Churchill, krummholz formation		58.754	-93.913
JBWM0276734	JBWM0276734	JBWM0276734	WRME	University of Manitoba, Wallis Roughley Museum of Entomology	Arthropoda	Insecta	Coleoptera	Carabidae	Carabinae	Carabus	Carabus taedatus agassii	Thomas S. Woodcock	twoodcoc@uoguelph.ca	Digital Photograph; BOLD Barcode Library (November, 2012)	A	Museum Vouchered	Arctic & Boreal Entomology	09-Aug-2006	Canada	Manitoba	Churchill	16 km E Churchill, krummholz formation	Tundra Zone	58.754	-93.913
JBWM0276735	JBWM0276735	JBWM0276735	WRME	University of Manitoba, Wallis Roughley Museum of Entomology	Arthropoda	Insecta	Coleoptera	Carabidae	Carabinae	Carabus	Carabus taedatus agassii	Thomas S. Woodcock	twoodcoc@uoguelph.ca	Digital Photograph; BOLD Barcode Library (November, 2012)	A	Museum Vouchered	R.E.Roughley	01-Aug-2005	Canada	Manitoba	Churchill	4 km SE Churchill, Dene Village	Drainage Canal Goose Creek	58.732	-94.112
JBWM0276736	JBWM0276736	JBWM0276736	WRME	University of Manitoba, Wallis Roughley Museum of Entomology	Arthropoda	Insecta	Coleoptera	Carabidae	Carabinae	Carabus	Carabus taedatus agassii	Thomas S. Woodcock	twoodcoc@uoguelph.ca	Digital Photograph; BOLD Barcode Library (November, 2012)	A	Museum Vouchered	Arctic & Boreal Entomology	09-Aug-2006	Canada	Manitoba	Churchill	16 km E Churchill, krummholz formation	Tundra Zone	58.754	-93.913
JBWM0276737	JBWM0276737	JBWM0276737	WRME	University of Manitoba, Wallis Roughley Museum of Entomology	Arthropoda	Insecta	Coleoptera	Carabidae	Carabinae	Carabus	Carabus taedatus agassii	Thomas S. Woodcock	twoodcoc@uoguelph.ca	Digital Photograph; BOLD Barcode Library (November, 2012)	A	Museum Vouchered	Arctic & Boreal Entomology	09-Aug-2006	Canada	Manitoba	Churchill	16 km E Churchill, krummholz formation	Tundra Zone	58.754	-93.913
JBWM0276738	JBWM0276738	JBWM0276738	WRME	University of Manitoba, Wallis Roughley Museum of Entomology	Arthropoda	Insecta	Coleoptera	Carabidae	Carabinae	Carabus	Carabus taedatus agassii	Thomas S. Woodcock	twoodcoc@uoguelph.ca	Digital Photograph; BOLD Barcode Library (November, 2012)	A	Museum Vouchered	Arctic & Boreal Entomology	09-Aug-2006	Canada	Manitoba	Churchill	16 km E Churchill, krummholz formation		58.754	-93.913
JBWM0276739	JBWM0276739	JBWM0276739	WRME	University of Manitoba, Wallis Roughley Museum of Entomology	Arthropoda	Insecta	Coleoptera	Carabidae	Carabinae	Carabus	Carabus taedatus agassii	Thomas S. Woodcock	twoodcoc@uoguelph.ca	Digital Photograph; BOLD Barcode Library (November, 2012)	A	Museum Vouchered	Arctic & Boreal Entomology	11-Aug-2006	Canada	Manitoba	Churchill	16 km E Churchill, krummholz formation		58.754	-93.913
JBWM0276740	JBWM0276740	JBWM0276740	WRME	University of Manitoba, Wallis Roughley Museum of Entomology	Arthropoda	Insecta	Coleoptera	Carabidae	Carabinae	Carabus	Carabus taedatus agassii	Thomas S. Woodcock	twoodcoc@uoguelph.ca	Digital Photograph; BOLD Barcode Library (November, 2012)	A	Museum Vouchered	Arctic & Boreal Entomology	11-Aug-2006	Canada	Manitoba	Churchill	16 km E Churchill, krummholz formation		58.754	-93.913
JBWM0276741	JBWM0276741	JBWM0276741	WRME	University of Manitoba, Wallis Roughley Museum of Entomology	Arthropoda	Insecta	Coleoptera	Carabidae	Carabinae	Carabus	Carabus taedatus agassii	Thomas S. Woodcock	twoodcoc@uoguelph.ca	Digital Photograph; BOLD Barcode Library (November, 2012)	A	Museum Vouchered	Arctic & Boreal Entomology	11-Aug-2006	Canada	Manitoba	Churchill	16 km E Churchill, krummholz formation		58.754	-93.913
JBWM0276742	JBWM0276742	JBWM0276742	WRME	University of Manitoba, Wallis Roughley Museum of Entomology	Arthropoda	Insecta	Coleoptera	Carabidae	Carabinae	Carabus	Carabus taedatus agassii	Thomas S. Woodcock	twoodcoc@uoguelph.ca	Digital Photograph; BOLD Barcode Library (November, 2012)	A	Museum Vouchered	Arctic & Boreal Entomology	11-Aug-2006	Canada	Manitoba	Churchill	16 km E Churchill, krummholz formation		58.754	-93.913
JBWM0276743	JBWM0276743	JBWM0276743	WRME	University of Manitoba, Wallis Roughley Museum of Entomology	Arthropoda	Insecta	Coleoptera	Carabidae	Carabinae	Carabus	Carabus taedatus agassii	Thomas S. Woodcock	twoodcoc@uoguelph.ca	Digital Photograph; BOLD Barcode Library (November, 2012)	A	Museum Vouchered	Arctic & Boreal Entomology	11-Aug-2006	Canada	Manitoba	Churchill	16 km E Churchill, krummholz formation		58.754	-93.913
JBWM0276744	JBWM0276744	JBWM0276744	WRME	University of Manitoba, Wallis Roughley Museum of Entomology	Arthropoda	Insecta	Coleoptera	Carabidae	Carabinae	Carabus	Carabus taedatus agassii	Thomas S. Woodcock	twoodcoc@uoguelph.ca	Digital Photograph; BOLD Barcode Library (November, 2012)	A	Museum Vouchered	Arctic & Boreal Entomology	11-Aug-2006	Canada	Manitoba	Churchill	16 km E Churchill, krummholz formation		58.754	-93.913
JBWM0276746	JBWM0276746	JBWM0276746	WRME	University of Manitoba, Wallis Roughley Museum of Entomology	Arthropoda	Insecta	Coleoptera	Carabidae	Carabinae	Carabus	Carabus taedatus agassii	Thomas S. Woodcock	twoodcoc@uoguelph.ca	Digital Photograph; BOLD Barcode Library (November, 2012)	A	Museum Vouchered	Arctic & Boreal Entomology	11-Aug-2006	Canada	Manitoba	Churchill	16 km E Churchill, krummholz formation		58.754	-93.913
JBWM0276747	JBWM0276747	JBWM0276747	WRME	University of Manitoba, Wallis Roughley Museum of Entomology	Arthropoda	Insecta	Coleoptera	Carabidae	Carabinae	Carabus	Carabus taedatus agassii	Thomas S. Woodcock	twoodcoc@uoguelph.ca	Digital Photograph; BOLD Barcode Library (November, 2012)	A	Museum Vouchered	Arctic & Boreal Entomology	11-Aug-2006	Canada	Manitoba	Churchill	16 km E Churchill, krummholz formation		58.754	-93.913
JBWM0276748	JBWM0276748	JBWM0276748	WRME	University of Manitoba, Wallis Roughley Museum of Entomology	Arthropoda	Insecta	Coleoptera	Carabidae	Carabinae	Carabus	Carabus taedatus agassii	Thomas S. Woodcock	twoodcoc@uoguelph.ca	Digital Photograph; BOLD Barcode Library (November, 2012)	A	Museum Vouchered	Arctic & Boreal Entomology	11-Aug-2006	Canada	Manitoba	Churchill	16 km E Churchill, krummholz formation		58.754	-93.913
JBWM0276783	JBWM0276783	JBWM0276783	WRME	University of Manitoba, Wallis Roughley Museum of Entomology	Arthropoda	Insecta	Coleoptera	Carabidae	Carabinae	Carabus	Carabus taedatus agassii	Thomas S. Woodcock	twoodcoc@uoguelph.ca	Digital Photograph; BOLD Barcode Library (November, 2012)	A	Museum Vouchered	Arctic & Boreal Entomology	11-Aug-2006	Canada	Manitoba	Churchill	16 km E Churchill, krummholz formation		58.754	-93.913
JBWM0276785	JBWM0276785	JBWM0276785	WRME	University of Manitoba, Wallis Roughley Museum of Entomology	Arthropoda	Insecta	Coleoptera	Carabidae	Carabinae	Carabus	Carabus taedatus agassii	Thomas S. Woodcock	twoodcoc@uoguelph.ca	Digital Photograph; BOLD Barcode Library (November, 2012)	A	Museum Vouchered	Arctic & Boreal Entomology	11-Aug-2006	Canada	Manitoba	Churchill	16 km E Churchill, krummholz formation		58.754	-93.913
JBWM0276788	JBWM0276788	JBWM0276788	WRME	University of Manitoba, Wallis Roughley Museum of Entomology	Arthropoda	Insecta	Coleoptera	Carabidae	Carabinae	Carabus	Carabus taedatus agassii	Thomas S. Woodcock	twoodcoc@uoguelph.ca	Digital Photograph; BOLD Barcode Library (November, 2012)	A	Museum Vouchered	Arctic & Boreal Entomology	11-Aug-2006	Canada	Manitoba	Churchill	16 km E Churchill, krummholz formation		58.754	-93.913
JBWM0276789	JBWM0276789	JBWM0276789	WRME	University of Manitoba, Wallis Roughley Museum of Entomology	Arthropoda	Insecta	Coleoptera	Carabidae	Carabinae	Carabus	Carabus taedatus agassii	Thomas S. Woodcock	twoodcoc@uoguelph.ca	Digital Photograph; BOLD Barcode Library (November, 2012)	A	Museum Vouchered	Arctic & Boreal Entomology	11-Aug-2006	Canada	Manitoba	Churchill	16 km E Churchill, krummholz formation		58.754	-93.913
JBWM0276790	JBWM0276790	JBWM0276790	WRME	University of Manitoba, Wallis Roughley Museum of Entomology	Arthropoda	Insecta	Coleoptera	Carabidae	Carabinae	Carabus	Carabus taedatus agassii	Thomas S. Woodcock	twoodcoc@uoguelph.ca	Digital Photograph; BOLD Barcode Library (November, 2012)	A	Museum Vouchered	Arctic & Boreal Entomology	11-Aug-2006	Canada	Manitoba	Churchill	16 km E Churchill, krummholz formation		58.754	-93.913
JBWM0276792	JBWM0276792	JBWM0276792	WRME	University of Manitoba, Wallis Roughley Museum of Entomology	Arthropoda	Insecta	Coleoptera	Carabidae	Carabinae	Carabus	Carabus taedatus agassii	Thomas S. Woodcock	twoodcoc@uoguelph.ca	Digital Photograph; BOLD Barcode Library (November, 2012)	A	Museum Vouchered	Arctic & Boreal Entomology	11-Aug-2006	Canada	Manitoba	Churchill	16 km E Churchill, krummholz formation		58.754	-93.913
JBWM0276793	JBWM0276793	JBWM0276793	WRME	University of Manitoba, Wallis Roughley Museum of Entomology	Arthropoda	Insecta	Coleoptera	Carabidae	Carabinae	Carabus	Carabus taedatus agassii	Thomas S. Woodcock	twoodcoc@uoguelph.ca	Digital Photograph; BOLD Barcode Library (November, 2012)	A	Museum Vouchered	Arctic & Boreal Entomology	11-Aug-2006	Canada	Manitoba	Churchill	16 km E Churchill, krummholz formation		58.754	-93.913
JBWM0276794	JBWM0276794	JBWM0276794	WRME	University of Manitoba, Wallis Roughley Museum of Entomology	Arthropoda	Insecta	Coleoptera	Carabidae	Carabinae	Carabus	Carabus taedatus agassii	Thomas S. Woodcock	twoodcoc@uoguelph.ca	Digital Photograph; BOLD Barcode Library (November, 2012)	A	Museum Vouchered	Arctic & Boreal Entomology	11-Aug-2006	Canada	Manitoba	Churchill	16 km E Churchill, krummholz formation		58.754	-93.913
JBWM0276795	JBWM0276795	JBWM0276795	WRME	University of Manitoba, Wallis Roughley Museum of Entomology	Arthropoda	Insecta	Coleoptera	Carabidae	Carabinae	Carabus	Carabus taedatus agassii	Thomas S. Woodcock	twoodcoc@uoguelph.ca	Digital Photograph; BOLD Barcode Library (November, 2012)	A	Museum Vouchered	Arctic & Boreal Entomology	11-Aug-2006	Canada	Manitoba	Churchill	16 km E Churchill, krummholz formation	Tundra Zone	58.754	-93.913
JBWM0276796	JBWM0276796	JBWM0276796	WRME	University of Manitoba, Wallis Roughley Museum of Entomology	Arthropoda	Insecta	Coleoptera	Carabidae	Carabinae	Carabus	Carabus taedatus agassii	Thomas S. Woodcock	twoodcoc@uoguelph.ca	Digital Photograph; BOLD Barcode Library (November, 2012)	A	Museum Vouchered	Arctic & Boreal Entomology	11-Aug-2006	Canada	Manitoba	Churchill	16 km E Churchill, krummholz formation	Tundra Zone	58.754	-93.913
JBWM0276799	JBWM0276799	JBWM0276799	WRME	University of Manitoba, Wallis Roughley Museum of Entomology	Arthropoda	Insecta	Coleoptera	Carabidae	Carabinae	Carabus	Carabus taedatus agassii	Thomas S. Woodcock	twoodcoc@uoguelph.ca	Digital Photograph; BOLD Barcode Library (November, 2012)	A	Museum Vouchered	Arctic & Boreal Entomology	11-Aug-2006	Canada	Manitoba	Churchill	16 km E Churchill, krummholz formation	Tundra Zone	58.754	-93.913
JBWM0276800	JBWM0276800	JBWM0276800	WRME	University of Manitoba, Wallis Roughley Museum of Entomology	Arthropoda	Insecta	Coleoptera	Carabidae	Carabinae	Carabus	Carabus taedatus agassii	Thomas S. Woodcock	twoodcoc@uoguelph.ca	Digital Photograph; BOLD Barcode Library (November, 2012)	A	Museum Vouchered	Arctic & Boreal Entomology	11-Aug-2006	Canada	Manitoba	Churchill	16 km E Churchill, krummholz formation	Tundra Zone	58.754	-93.913
JBWM0276801	JBWM0276801	JBWM0276801	WRME	University of Manitoba, Wallis Roughley Museum of Entomology	Arthropoda	Insecta	Coleoptera	Carabidae	Carabinae	Carabus	Carabus taedatus agassii	Thomas S. Woodcock	twoodcoc@uoguelph.ca	Digital Photograph; BOLD Barcode Library (November, 2012)	A	Museum Vouchered	Arctic & Boreal Entomology	11-Aug-2006	Canada	Manitoba	Churchill	16 km E Churchill, krummholz formation	Tundra Zone	58.754	-93.913
JBWM0276802	JBWM0276802	JBWM0276802	WRME	University of Manitoba, Wallis Roughley Museum of Entomology	Arthropoda	Insecta	Coleoptera	Carabidae	Carabinae	Carabus	Carabus taedatus agassii	Thomas S. Woodcock	twoodcoc@uoguelph.ca	Digital Photograph; BOLD Barcode Library (November, 2012)	A	Museum Vouchered	Arctic & Boreal Entomology	12-Aug-2006	Canada	Manitoba	Churchill	16 km SW Churchill, Churchill River Pump House	Churchill River, Goose Creek Rd.	58.626	-94.228
JBWM0276805	JBWM0276805	JBWM0276805	WRME	University of Manitoba, Wallis Roughley Museum of Entomology	Arthropoda	Insecta	Coleoptera	Carabidae	Carabinae	Carabus	Carabus taedatus agassii	Thomas S. Woodcock	twoodcoc@uoguelph.ca	Digital Photograph; BOLD Barcode Library (November, 2012)	A	Museum Vouchered	R.E.Roughley	02-Aug-2005	Canada	Manitoba	Churchill	10 km E Churchill, Launch Road	pond in marsh	58.755	-93.998
JBWM0276806	JBWM0276806	JBWM0276806	WRME	University of Manitoba, Wallis Roughley Museum of Entomology	Arthropoda	Insecta	Coleoptera	Carabidae	Carabinae	Carabus	Carabus taedatus agassii	Thomas S. Woodcock	twoodcoc@uoguelph.ca	Digital Photograph; BOLD Barcode Library (November, 2012)	A	Museum Vouchered	Arctic & Boreal Entomology	18-Aug-2006	Canada	Manitoba	Churchill	16 km E Churchill, krummholz formation		58.754	-93.913
JBWM0276807	JBWM0276807	JBWM0276807	WRME	University of Manitoba, Wallis Roughley Museum of Entomology	Arthropoda	Insecta	Coleoptera	Carabidae	Carabinae	Carabus	Carabus taedatus agassii	Thomas S. Woodcock	twoodcoc@uoguelph.ca	Digital Photograph; BOLD Barcode Library (November, 2012)	A	Museum Vouchered	Arctic & Boreal Entomology	18-Aug-2006	Canada	Manitoba	Churchill	16 km E Churchill, krummholz formation		58.754	-93.913
JBWM0276808	JBWM0276808	JBWM0276808	WRME	University of Manitoba, Wallis Roughley Museum of Entomology	Arthropoda	Insecta	Coleoptera	Carabidae	Carabinae	Carabus	Carabus taedatus agassii	Thomas S. Woodcock	twoodcoc@uoguelph.ca	Digital Photograph; BOLD Barcode Library (November, 2012)	A	Museum Vouchered	Arctic & Boreal Entomology	18-Aug-2006	Canada	Manitoba	Churchill	16 km E Churchill, krummholz formation		58.754	-93.913
JBWM0276809	JBWM0276809	JBWM0276809	WRME	University of Manitoba, Wallis Roughley Museum of Entomology	Arthropoda	Insecta	Coleoptera	Carabidae	Carabinae	Carabus	Carabus taedatus agassii	Thomas S. Woodcock	twoodcoc@uoguelph.ca	Digital Photograph; BOLD Barcode Library (November, 2012)	A	Museum Vouchered	Arctic & Boreal Entomology	18-Aug-2006	Canada	Manitoba	Churchill	16 km E Churchill, krummholz formation		58.754	-93.913
JBWM0276810	JBWM0276810	JBWM0276810	WRME	University of Manitoba, Wallis Roughley Museum of Entomology	Arthropoda	Insecta	Coleoptera	Carabidae	Carabinae	Carabus	Carabus taedatus agassii	Thomas S. Woodcock	twoodcoc@uoguelph.ca	Digital Photograph; BOLD Barcode Library (November, 2012)	A	Museum Vouchered	Arctic & Boreal Entomology	18-Aug-2006	Canada	Manitoba	Churchill	16 km E Churchill, krummholz formation		58.754	-93.913
JBWM0276811	JBWM0276811	JBWM0276811	WRME	University of Manitoba, Wallis Roughley Museum of Entomology	Arthropoda	Insecta	Coleoptera	Carabidae	Carabinae	Carabus	Carabus taedatus agassii	Thomas S. Woodcock	twoodcoc@uoguelph.ca	Digital Photograph; BOLD Barcode Library (November, 2012)	A	Museum Vouchered	Arctic & Boreal Entomology	18-Aug-2006	Canada	Manitoba	Churchill	16 km E Churchill, krummholz formation		58.754	-93.913
JBWM0276812	JBWM0276812	JBWM0276812	WRME	University of Manitoba, Wallis Roughley Museum of Entomology	Arthropoda	Insecta	Coleoptera	Carabidae	Carabinae	Carabus	Carabus taedatus agassii	Thomas S. Woodcock	twoodcoc@uoguelph.ca	Digital Photograph; BOLD Barcode Library (November, 2012)	A	Museum Vouchered	Arctic & Boreal Entomology	18-Aug-2006	Canada	Manitoba	Churchill	16 km E Churchill, krummholz formation		58.754	-93.913
JBWM0276813	JBWM0276813	JBWM0276813	WRME	University of Manitoba, Wallis Roughley Museum of Entomology	Arthropoda	Insecta	Coleoptera	Carabidae	Carabinae	Carabus	Carabus taedatus agassii	Thomas S. Woodcock	twoodcoc@uoguelph.ca	Digital Photograph; BOLD Barcode Library (November, 2012)	A	Museum Vouchered	Arctic & Boreal Entomology	18-Aug-2006	Canada	Manitoba	Churchill	16 km E Churchill, krummholz formation		58.754	-93.913
JBWM0276814	JBWM0276814	JBWM0276814	WRME	University of Manitoba, Wallis Roughley Museum of Entomology	Arthropoda	Insecta	Coleoptera	Carabidae	Carabinae	Carabus	Carabus taedatus agassii	Thomas S. Woodcock	twoodcoc@uoguelph.ca	Digital Photograph; BOLD Barcode Library (November, 2012)	A	Museum Vouchered	Arctic & Boreal Entomology	18-Aug-2006	Canada	Manitoba	Churchill	16 km E Churchill, krummholz formation		58.754	-93.913
JBWM0276816	JBWM0276816	JBWM0276816	WRME	University of Manitoba, Wallis Roughley Museum of Entomology	Arthropoda	Insecta	Coleoptera	Carabidae	Carabinae	Carabus	Carabus taedatus agassii	Thomas S. Woodcock	twoodcoc@uoguelph.ca	Digital Photograph; BOLD Barcode Library (November, 2012)	A	Museum Vouchered	Arctic & Boreal Entomology	18-Aug-2006	Canada	Manitoba	Churchill	16 km E Churchill, krummholz formation	Tundra Zone	58.754	-93.913
JBWM0276817	JBWM0276817	JBWM0276817	WRME	University of Manitoba, Wallis Roughley Museum of Entomology	Arthropoda	Insecta	Coleoptera	Carabidae	Carabinae	Carabus	Carabus taedatus agassii	Thomas S. Woodcock	twoodcoc@uoguelph.ca	Digital Photograph; BOLD Barcode Library (November, 2012)	A	Museum Vouchered	R.E.Roughley	01-Aug-2005	Canada	Manitoba	Churchill	4 km SE Churchill, Dene Village	Drainage Canal Goose Creek	58.732	-94.112
JBWM0276826	JBWM0276826	JBWM0276826	WRME	University of Manitoba, Wallis Roughley Museum of Entomology	Arthropoda	Insecta	Coleoptera	Carabidae	Carabinae	Carabus	Carabus taedatus agassii	Thomas S. Woodcock	twoodcoc@uoguelph.ca	Digital Photograph; BOLD Barcode Library (November, 2012)	A	Museum Vouchered	Arctic & Boreal Entomology	18-Aug-2006	Canada	Manitoba	Churchill	16 km E Churchill, krummholz formation		58.754	-93.913
JBWM0276827	JBWM0276827	JBWM0276827	WRME	University of Manitoba, Wallis Roughley Museum of Entomology	Arthropoda	Insecta	Coleoptera	Carabidae	Carabinae	Carabus	Carabus taedatus agassii	Thomas S. Woodcock	twoodcoc@uoguelph.ca	Digital Photograph; BOLD Barcode Library (November, 2012)	A	Museum Vouchered	Arctic & Boreal Entomology	18-Aug-2006	Canada	Manitoba	Churchill	16 km E Churchill, krummholz formation		58.754	-93.913
JBWM0276828	JBWM0276828	JBWM0276828	WRME	University of Manitoba, Wallis Roughley Museum of Entomology	Arthropoda	Insecta	Coleoptera	Carabidae	Carabinae	Carabus	Carabus taedatus agassii	Thomas S. Woodcock	twoodcoc@uoguelph.ca	Digital Photograph; BOLD Barcode Library (November, 2012)	A	Museum Vouchered	Arctic & Boreal Entomology	18-Aug-2006	Canada	Manitoba	Churchill	16 km E Churchill, krummholz formation	Tundra Zone	58.754	-93.913
JBWM0276829	JBWM0276829	JBWM0276829	WRME	University of Manitoba, Wallis Roughley Museum of Entomology	Arthropoda	Insecta	Coleoptera	Carabidae	Carabinae	Carabus	Carabus taedatus agassii	Thomas S. Woodcock	twoodcoc@uoguelph.ca	Digital Photograph; BOLD Barcode Library (November, 2012)	A	Museum Vouchered	Arctic & Boreal Entomology	18-Aug-2006	Canada	Manitoba	Churchill	16 km E Churchill, krummholz formation		58.754	-93.913
JBWM0276830	JBWM0276830	JBWM0276830	WRME	University of Manitoba, Wallis Roughley Museum of Entomology	Arthropoda	Insecta	Coleoptera	Carabidae	Carabinae	Carabus	Carabus taedatus agassii	Thomas S. Woodcock	twoodcoc@uoguelph.ca	Digital Photograph; BOLD Barcode Library (November, 2012)	A	Museum Vouchered	Arctic & Boreal Entomology	18-Aug-2006	Canada	Manitoba	Churchill	16 km E Churchill, krummholz formation		58.754	-93.913
JBWM0276831	JBWM0276831	JBWM0276831	WRME	University of Manitoba, Wallis Roughley Museum of Entomology	Arthropoda	Insecta	Coleoptera	Carabidae	Carabinae	Carabus	Carabus taedatus agassii	Thomas S. Woodcock	twoodcoc@uoguelph.ca	Digital Photograph; BOLD Barcode Library (November, 2012)	A	Museum Vouchered	Arctic & Boreal Entomology	18-Aug-2006	Canada	Manitoba	Churchill	16 km E Churchill, krummholz formation		58.754	-93.913
JBWM0276832	JBWM0276832	JBWM0276832	WRME	University of Manitoba, Wallis Roughley Museum of Entomology	Arthropoda	Insecta	Coleoptera	Carabidae	Carabinae	Carabus	Carabus taedatus agassii	Thomas S. Woodcock	twoodcoc@uoguelph.ca	Digital Photograph; BOLD Barcode Library (November, 2012)	A	Museum Vouchered	Arctic & Boreal Entomology	18-Aug-2006	Canada	Manitoba	Churchill	16 km E Churchill, krummholz formation	Tundra Zone	58.754	-93.913
JBWM0276871	JBWM0276871	JBWM0276871	WRME	University of Manitoba, Wallis Roughley Museum of Entomology	Arthropoda	Insecta	Coleoptera	Carabidae	Carabinae	Carabus	Carabus taedatus agassii	Thomas S. Woodcock	twoodcoc@uoguelph.ca	Digital Photograph; BOLD Barcode Library (November, 2012)	A	Museum Vouchered	R.E.Roughley	02-Aug-2005	Canada	Manitoba	Churchill	10 km E Churchill, Launch Road	pond in marsh	58.755	-93.998
JBWM0276892	JBWM0276892	JBWM0276892	WRME	University of Manitoba, Wallis Roughley Museum of Entomology	Arthropoda	Insecta	Coleoptera	Carabidae	Carabinae	Carabus	Carabus taedatus agassii	Thomas S. Woodcock	twoodcoc@uoguelph.ca	Digital Photograph; BOLD Barcode Library (November, 2012)	A	Museum Vouchered	Arctic & Boreal Entomology	06-Aug-2006	Canada	Manitoba	Churchill	12 km S Churchill, Goose Creek Marina	Churchill River	58.663	-94.167
JBWM0276893	JBWM0276893	JBWM0276893	WRME	University of Manitoba, Wallis Roughley Museum of Entomology	Arthropoda	Insecta	Coleoptera	Carabidae	Carabinae	Carabus	Carabus taedatus agassii	Thomas S. Woodcock	twoodcoc@uoguelph.ca	Digital Photograph; BOLD Barcode Library (November, 2012)	A	Museum Vouchered	R.E.Roughley	31-Jul-2005	Canada	Manitoba	Churchill	unspecified locality	(general coordinate)|tundra ponds	58.74	-93.82
JBWM0276894	JBWM0276894	JBWM0276894	WRME	University of Manitoba, Wallis Roughley Museum of Entomology	Arthropoda	Insecta	Coleoptera	Carabidae	Carabinae	Carabus	Carabus taedatus agassii	Thomas S. Woodcock	twoodcoc@uoguelph.ca	Digital Photograph; BOLD Barcode Library (November, 2012)	A	Vouchered (registered collection)	Arctic & Boreal Entomology	06-Aug-2006	Canada	Manitoba	Churchill	12 km S Churchill, Goose Creek Marina	Churchill River	58.663	-94.167
JBWM0276895	JBWM0276895	JBWM0276895	WRME	University of Manitoba, Wallis Roughley Museum of Entomology	Arthropoda	Insecta	Coleoptera	Carabidae	Carabinae	Carabus	Carabus taedatus agassii	Thomas S. Woodcock	twoodcoc@uoguelph.ca	Digital Photograph; BOLD Barcode Library (November, 2012)	A	Museum Vouchered	R.E.Roughley	31-Jul-2005	Canada	Manitoba	Churchill	unspecified locality	(general coordinate)|tundra ponds	58.74	-93.82
JBWM0276897	JBWM0276897	JBWM0276897	WRME	University of Manitoba, Wallis Roughley Museum of Entomology	Arthropoda	Insecta	Coleoptera	Carabidae	Carabinae	Carabus	Carabus taedatus agassii	Thomas S. Woodcock	twoodcoc@uoguelph.ca	Digital Photograph; BOLD Barcode Library (November, 2012)	A	Museum Vouchered	R.E.Roughley	24-Jul-2005	Canada	Manitoba	Churchill	16 km E Churchill, Bird Cove, Rock Bluff B	rock pools	58.768	-93.851
JBWM0276898	JBWM0276898	JBWM0276898	WRME	University of Manitoba, Wallis Roughley Museum of Entomology	Arthropoda	Insecta	Coleoptera	Carabidae	Carabinae	Carabus	Carabus taedatus agassii	Thomas S. Woodcock	twoodcoc@uoguelph.ca	Digital Photograph; BOLD Barcode Library (November, 2012)	A	Museum Vouchered	R.E.Roughley	09-Jul-2008	Canada	Manitoba	Churchill	18 km E Churchill, Halfway Point	Beach	58.771	-93.843
JBWM0276899	JBWM0276899	JBWM0276899	WRME	University of Manitoba, Wallis Roughley Museum of Entomology	Arthropoda	Insecta	Coleoptera	Carabidae	Carabinae	Carabus	Carabus taedatus agassii	Thomas S. Woodcock	twoodcoc@uoguelph.ca	Digital Photograph; BOLD Barcode Library (November, 2012)	A	Museum Vouchered	M.Alperyn	05-Aug-2005	Canada	Manitoba	Churchill	16 km E Churchill, Bird Cove, Rock Bluff B	rock pools	58.768	-93.851
JBWM0276945	JBWM0276945	JBWM0276945	WRME	University of Manitoba, Wallis Roughley Museum of Entomology	Arthropoda	Insecta	Coleoptera	Carabidae	Carabinae	Carabus	Carabus taedatus agassii	Thomas S. Woodcock	twoodcoc@uoguelph.ca	Digital Photograph; BOLD Barcode Library (November, 2012)	A	Museum Vouchered	R.E.Roughley	27-Jul-2005	Canada	Manitoba	Churchill	26 km SE Churchill, Twin Lakes burn site	fen nr. burn area	58.62	-93.83
JBWM0276948	JBWM0276948	JBWM0276948	WRME	University of Manitoba, Wallis Roughley Museum of Entomology	Arthropoda	Insecta	Coleoptera	Carabidae	Carabinae	Carabus	Carabus taedatus agassii	Thomas S. Woodcock	twoodcoc@uoguelph.ca	Digital Photograph; BOLD Barcode Library (November, 2012)	A	Museum Vouchered	R.E.Roughley	03-Aug-2005	Canada	Manitoba	Churchill	16 km SW Churchill, Churchill River Pump House		58.624	-94.224
JBWM0276949	JBWM0276949	JBWM0276949	WRME	University of Manitoba, Wallis Roughley Museum of Entomology	Arthropoda	Insecta	Coleoptera	Carabidae	Carabinae	Carabus	Carabus taedatus agassii	Thomas S. Woodcock	twoodcoc@uoguelph.ca	Digital Photograph; BOLD Barcode Library (November, 2012)	A	Museum Vouchered	R.E.Roughley	03-Aug-2005	Canada	Manitoba	Churchill	16 km SW Churchill, Churchill River Pump House		58.624	-94.224
JBWM0276956	JBWM0276956	JBWM0276956	WRME	University of Manitoba, Wallis Roughley Museum of Entomology	Arthropoda	Insecta	Coleoptera	Carabidae	Carabinae	Carabus	Carabus taedatus agassii	Thomas S. Woodcock	twoodcoc@uoguelph.ca	Digital Photograph; BOLD Barcode Library (November, 2012)	A	Museum Vouchered	M.Alperyn	04-Aug-2005	Canada	Manitoba	Churchill	16 km SW Churchill, Churchill River Pump House	flooded shoreline	58.626	-94.231
JBWM0276957	JBWM0276957	JBWM0276957	WRME	University of Manitoba, Wallis Roughley Museum of Entomology	Arthropoda	Insecta	Coleoptera	Carabidae	Carabinae	Carabus	Carabus taedatus agassii	Thomas S. Woodcock	twoodcoc@uoguelph.ca	Digital Photograph; BOLD Barcode Library (November, 2012)	A	Museum Vouchered	M.Alperyn	04-Aug-2005	Canada	Manitoba	Churchill	16 km SW Churchill, Churchill River Pump House	flooded shoreline	58.626	-94.231
JBWM0276958	JBWM0276958	JBWM0276958	WRME	University of Manitoba, Wallis Roughley Museum of Entomology	Arthropoda	Insecta	Coleoptera	Carabidae	Carabinae	Carabus	Carabus taedatus agassii	Thomas S. Woodcock	twoodcoc@uoguelph.ca	Digital Photograph; BOLD Barcode Library (November, 2012)	A	Museum Vouchered	M.Alperyn	04-Aug-2005	Canada	Manitoba	Churchill	16 km SW Churchill, Churchill River Pump House	flooded shoreline	58.626	-94.231
JBWM0276959	JBWM0276959	JBWM0276959	WRME	University of Manitoba, Wallis Roughley Museum of Entomology	Arthropoda	Insecta	Coleoptera	Carabidae	Carabinae	Carabus	Carabus taedatus agassii	Thomas S. Woodcock	twoodcoc@uoguelph.ca	Digital Photograph; BOLD Barcode Library (November, 2012)	A	Museum Vouchered	M.Alperyn	05-Aug-2005	Canada	Manitoba	Churchill	16 km SW Churchill, Churchill River Pump House	flooded shoreline	58.626	-94.231
JBWM0276960	JBWM0276960	JBWM0276960	WRME	University of Manitoba, Wallis Roughley Museum of Entomology	Arthropoda	Insecta	Coleoptera	Carabidae	Carabinae	Carabus	Carabus taedatus agassii	Thomas S. Woodcock	twoodcoc@uoguelph.ca	Digital Photograph; BOLD Barcode Library (November, 2012)	A	Vouchered (registered collection)	M.Alperyn	04-Aug-2005	Canada	Manitoba	Churchill	16 km SW Churchill, Churchill River Pump House	flooded shoreline	58.626	-94.231
JBWM0276961	JBWM0276961	JBWM0276961	WRME	University of Manitoba, Wallis Roughley Museum of Entomology	Arthropoda	Insecta	Coleoptera	Carabidae	Carabinae	Carabus	Carabus taedatus agassii	Thomas S. Woodcock	twoodcoc@uoguelph.ca	Digital Photograph; BOLD Barcode Library (November, 2012)	A	Vouchered (registered collection)	M.Alperyn	04-Aug-2005	Canada	Manitoba	Churchill	16 km SW Churchill, Churchill River Pump House	flooded shoreline	58.626	-94.231
JBWM0276962	JBWM0276962	JBWM0276962	WRME	University of Manitoba, Wallis Roughley Museum of Entomology	Arthropoda	Insecta	Coleoptera	Carabidae	Carabinae	Carabus	Carabus taedatus agassii	Thomas S. Woodcock	twoodcoc@uoguelph.ca	Digital Photograph; BOLD Barcode Library (November, 2012)	A	Vouchered (registered collection)	M.Alperyn	04-Aug-2005	Canada	Manitoba	Churchill	16 km SW Churchill, Churchill River Pump House	flooded shoreline	58.626	-94.231
JBWM0276963	JBWM0276963	JBWM0276963	WRME	University of Manitoba, Wallis Roughley Museum of Entomology	Arthropoda	Insecta	Coleoptera	Carabidae	Carabinae	Carabus	Carabus taedatus agassii	Thomas S. Woodcock	twoodcoc@uoguelph.ca	Digital Photograph; BOLD Barcode Library (November, 2012)	A	Vouchered (registered collection)	M.Alperyn	04-Aug-2005	Canada	Manitoba	Churchill	16 km SW Churchill, Churchill River Pump House	flooded shoreline	58.626	-94.231
JBWM0276964	JBWM0276964	JBWM0276964	WRME	University of Manitoba, Wallis Roughley Museum of Entomology	Arthropoda	Insecta	Coleoptera	Carabidae	Carabinae	Carabus	Carabus taedatus agassii	Thomas S. Woodcock	twoodcoc@uoguelph.ca	Digital Photograph; BOLD Barcode Library (November, 2012)	A	Vouchered (registered collection)	M.Alperyn	04-Aug-2005	Canada	Manitoba	Churchill	16 km SW Churchill, Churchill River Pump House	flooded shoreline	58.626	-94.231
JBWM0276965	JBWM0276965	JBWM0276965	WRME	University of Manitoba, Wallis Roughley Museum of Entomology	Arthropoda	Insecta	Coleoptera	Carabidae	Carabinae	Carabus	Carabus taedatus agassii	Thomas S. Woodcock	twoodcoc@uoguelph.ca	Digital Photograph; BOLD Barcode Library (November, 2012)	A	Museum Vouchered	M.Alperyn	04-Aug-2005	Canada	Manitoba	Churchill	16 km SW Churchill, Churchill River Pump House	flooded shoreline	58.626	-94.231
JBWM0276966	JBWM0276966	JBWM0276966	WRME	University of Manitoba, Wallis Roughley Museum of Entomology	Arthropoda	Insecta	Coleoptera	Carabidae	Carabinae	Carabus	Carabus taedatus agassii	Thomas S. Woodcock	twoodcoc@uoguelph.ca	Digital Photograph; BOLD Barcode Library (November, 2012)	A	Museum Vouchered	R.E.Roughley	02-Aug-2005	Canada	Manitoba	Churchill	14 km E Churchill, Golf Balls	pond nr. Golf Balls	58.769	-93.929
JBWM0276968	JBWM0276968	JBWM0276968	WRME	University of Manitoba, Wallis Roughley Museum of Entomology	Arthropoda	Insecta	Coleoptera	Carabidae	Carabinae	Carabus	Carabus taedatus agassii	Thomas S. Woodcock	twoodcoc@uoguelph.ca	Digital Photograph; BOLD Barcode Library (November, 2012)	A	Museum Vouchered	R.E.Roughley	27-Jul-2005	Canada	Manitoba	Churchill	26 km SE Churchill, Twin Lakes fen	fen	58.633	-93.787
JBWM0276972	JBWM0276972	JBWM0276972	WRME	University of Manitoba, Wallis Roughley Museum of Entomology	Arthropoda	Insecta	Coleoptera	Carabidae	Carabinae	Carabus	Carabus taedatus agassii	Thomas S. Woodcock	twoodcoc@uoguelph.ca	Digital Photograph; BOLD Barcode Library (November, 2012)	A	Museum Vouchered	R.E.Roughley	27-Jul-2005	Canada	Manitoba	Churchill	26 km SE Churchill, Twin Lakes fen	fen	58.633	-93.787
JBWM0276973	JBWM0276973	JBWM0276973	WRME	University of Manitoba, Wallis Roughley Museum of Entomology	Arthropoda	Insecta	Coleoptera	Carabidae	Carabinae	Carabus	Carabus taedatus agassii	Thomas S. Woodcock	twoodcoc@uoguelph.ca	Digital Photograph; BOLD Barcode Library (November, 2012)	A	Museum Vouchered	R.E.Roughley	06-Aug-2006	Canada	Manitoba	Churchill	12 km S Churchill, Goose Creek Marina	riparian area	58.663	-94.167
JBWM0276974	JBWM0276974	JBWM0276974	WRME	University of Manitoba, Wallis Roughley Museum of Entomology	Arthropoda	Insecta	Coleoptera	Carabidae	Carabinae	Carabus	Carabus taedatus agassii	Thomas S. Woodcock	twoodcoc@uoguelph.ca	Digital Photograph; BOLD Barcode Library (November, 2012)	A	Museum Vouchered	R.E.Roughley	06-Aug-2006	Canada	Manitoba	Churchill	12 km S Churchill, Goose Creek Marina	riparian area	58.663	-94.167
JBWM0276975	JBWM0276975	JBWM0276975	WRME	University of Manitoba, Wallis Roughley Museum of Entomology	Arthropoda	Insecta	Coleoptera	Carabidae	Carabinae	Carabus	Carabus taedatus agassii	Thomas S. Woodcock	twoodcoc@uoguelph.ca	Digital Photograph; BOLD Barcode Library (November, 2012)	A	Museum Vouchered	R.E.Roughley	29-Jul-2005	Canada	Manitoba	Churchill	10 km SE Churchill, Farnworth Lake		58.704	-94.053
JBWM0276976	JBWM0276976	JBWM0276976	WRME	University of Manitoba, Wallis Roughley Museum of Entomology	Arthropoda	Insecta	Coleoptera	Carabidae	Carabinae	Carabus	Carabus taedatus agassii	Thomas S. Woodcock	twoodcoc@uoguelph.ca	Digital Photograph; BOLD Barcode Library (November, 2012)	A	Museum Vouchered	R.E.Roughley	29-Jul-2005	Canada	Manitoba	Churchill	10 km SE Churchill, Farnworth Lake		58.704	-94.053
JBWM0276977	JBWM0276977	JBWM0276977	WRME	University of Manitoba, Wallis Roughley Museum of Entomology	Arthropoda	Insecta	Coleoptera	Carabidae	Carabinae	Carabus	Carabus taedatus agassii	Thomas S. Woodcock	twoodcoc@uoguelph.ca	Digital Photograph; BOLD Barcode Library (November, 2012)	A	Museum Vouchered	R.E.Roughley	29-Jul-2005	Canada	Manitoba	Churchill	10 km SE Churchill, Farnworth Lake		58.704	-94.053
JBWM0276978	JBWM0276978	JBWM0276978	WRME	University of Manitoba, Wallis Roughley Museum of Entomology	Arthropoda	Insecta	Coleoptera	Carabidae	Carabinae	Carabus	Carabus taedatus agassii	Thomas S. Woodcock	twoodcoc@uoguelph.ca	Digital Photograph; BOLD Barcode Library (November, 2012)	A	Museum Vouchered	R.E.Roughley	29-Jul-2005	Canada	Manitoba	Churchill	10 km SE Churchill, Farnworth Lake		58.704	-94.053
JBWM0277000	JBWM0277000	JBWM0277000	WRME	University of Manitoba, Wallis Roughley Museum of Entomology	Arthropoda	Insecta	Coleoptera	Carabidae	Carabinae	Carabus	Carabus taedatus agassii	Thomas S. Woodcock	twoodcoc@uoguelph.ca	Digital Photograph; BOLD Barcode Library (November, 2012)	A	Museum Vouchered	M.Alperyn	31-Jul-2005	Canada	Manitoba	Churchill	16 km E Churchill, tundra ponds	ponds near krummholz	58.754	-93.912
JBWM0277001	JBWM0277001	JBWM0277001	WRME	University of Manitoba, Wallis Roughley Museum of Entomology	Arthropoda	Insecta	Coleoptera	Carabidae	Carabinae	Carabus	Carabus taedatus agassii	Thomas S. Woodcock	twoodcoc@uoguelph.ca	Digital Photograph; BOLD Barcode Library (November, 2012)	A	Museum Vouchered	M.Alperyn	31-Jul-2005	Canada	Manitoba	Churchill	16 km E Churchill, tundra ponds	ponds near krummholz	58.754	-93.912
JBWM0277003	JBWM0277003	JBWM0277003	WRME	University of Manitoba, Wallis Roughley Museum of Entomology	Arthropoda	Insecta	Coleoptera	Carabidae	Carabinae	Carabus	Carabus taedatus agassii	Thomas S. Woodcock	twoodcoc@uoguelph.ca	Digital Photograph; BOLD Barcode Library (November, 2012)	A	Museum Vouchered	M.Alperyn	31-Jul-2005	Canada	Manitoba	Churchill	16 km E Churchill, tundra ponds	ponds near krummholz	58.754	-93.912
JBWM0277004	JBWM0277004	JBWM0277004	WRME	University of Manitoba, Wallis Roughley Museum of Entomology	Arthropoda	Insecta	Coleoptera	Carabidae	Carabinae	Carabus	Carabus taedatus agassii	Thomas S. Woodcock	twoodcoc@uoguelph.ca	Digital Photograph; BOLD Barcode Library (November, 2012)	A	Museum Vouchered	M.Alperyn	31-Jul-2005	Canada	Manitoba	Churchill	16 km E Churchill, tundra ponds	ponds near krummholz	58.754	-93.912
JBWM0277005	JBWM0277005	JBWM0277005	WRME	University of Manitoba, Wallis Roughley Museum of Entomology	Arthropoda	Insecta	Coleoptera	Carabidae	Carabinae	Carabus	Carabus taedatus agassii	Thomas S. Woodcock	twoodcoc@uoguelph.ca	Digital Photograph; BOLD Barcode Library (November, 2012)	A	Museum Vouchered	R.E.Roughley, M.Alperyn	30-Jul-2005	Canada	Manitoba	Churchill	16 km E Churchill, tundra ponds	ponds near krummholz	58.754	-93.912
JBWM0277011	JBWM0277011	JBWM0277011	WRME	University of Manitoba, Wallis Roughley Museum of Entomology	Arthropoda	Insecta	Coleoptera	Carabidae	Carabinae	Carabus	Carabus taedatus agassii	Thomas S. Woodcock	twoodcoc@uoguelph.ca	Digital Photograph; BOLD Barcode Library (November, 2012)	A	Museum Vouchered	R.E.Roughley	05-Aug-2005	Canada	Manitoba	Churchill	5 km E Churchill, Dump Beach	pond	58.757	-94.033
JBWM0277018	JBWM0277018	JBWM0277018	WRME	University of Manitoba, Wallis Roughley Museum of Entomology	Arthropoda	Insecta	Coleoptera	Carabidae	Carabinae	Carabus	Carabus taedatus agassii	Thomas S. Woodcock	twoodcoc@uoguelph.ca	Digital Photograph; BOLD Barcode Library (November, 2012)	A	Museum Vouchered	R.E.Roughley	05-Aug-2005	Canada	Manitoba	Churchill	5 km E Churchill, Dump Beach	pond	58.757	-94.033
JBWM0277019	JBWM0277019	JBWM0277019	WRME	University of Manitoba, Wallis Roughley Museum of Entomology	Arthropoda	Insecta	Coleoptera	Carabidae	Carabinae	Carabus	Carabus taedatus agassii	Thomas S. Woodcock	twoodcoc@uoguelph.ca	Digital Photograph; BOLD Barcode Library (November, 2012)	A	Museum Vouchered	R.E.Roughley	05-Aug-2005	Canada	Manitoba	Churchill	5 km E Churchill, Dump Beach	pond	58.757	-94.033
JBWM0277020	JBWM0277020	JBWM0277020	WRME	University of Manitoba, Wallis Roughley Museum of Entomology	Arthropoda	Insecta	Coleoptera	Carabidae	Carabinae	Carabus	Carabus taedatus agassii	Thomas S. Woodcock	twoodcoc@uoguelph.ca	Digital Photograph; BOLD Barcode Library (November, 2012)	A	Museum Vouchered	M.Alperyn	02-Aug-2005	Canada	Manitoba	Churchill	16 km E Churchill, tundra ponds	Carex pond	58.759	-93.942
JBWM0277022	JBWM0277022	JBWM0277022	WRME	University of Manitoba, Wallis Roughley Museum of Entomology	Arthropoda	Insecta	Coleoptera	Carabidae	Carabinae	Carabus	Carabus taedatus agassii	Thomas S. Woodcock	twoodcoc@uoguelph.ca	Digital Photograph; BOLD Barcode Library (November, 2012)	A	Museum Vouchered	M.Alperyn	05-Aug-2005	Canada	Manitoba	Churchill	16 km E Churchill, Bird Cove, Rock Bluff B	rock pools	58.768	-93.851
JBWM0277023	JBWM0277023	JBWM0277023	WRME	University of Manitoba, Wallis Roughley Museum of Entomology	Arthropoda	Insecta	Coleoptera	Carabidae	Carabinae	Carabus	Carabus taedatus agassii	Thomas S. Woodcock	twoodcoc@uoguelph.ca	Digital Photograph; BOLD Barcode Library (November, 2012)	A	Museum Vouchered	M.Alperyn	05-Aug-2005	Canada	Manitoba	Churchill	16 km E Churchill, Bird Cove, Rock Bluff B	rock pools	58.768	-93.851
JBWM0277027	JBWM0277027	JBWM0277027	WRME	University of Manitoba, Wallis Roughley Museum of Entomology	Arthropoda	Insecta	Coleoptera	Carabidae	Carabinae	Carabus	Carabus taedatus agassii	Thomas S. Woodcock	twoodcoc@uoguelph.ca	Digital Photograph; BOLD Barcode Library (November, 2012)	A	Museum Vouchered	M.Alperyn	05-Aug-2005	Canada	Manitoba	Churchill	16 km E Churchill, Bird Cove, Rock Bluff B	rock pools	58.768	-93.851
JBWM0277029	JBWM0277029	JBWM0277029	WRME	University of Manitoba, Wallis Roughley Museum of Entomology	Arthropoda	Insecta	Coleoptera	Carabidae	Carabinae	Carabus	Carabus taedatus agassii	Thomas S. Woodcock	twoodcoc@uoguelph.ca	Digital Photograph; BOLD Barcode Library (November, 2012)	A	Museum Vouchered	M.Alperyn	05-Aug-2005	Canada	Manitoba	Churchill	16 km E Churchill, Bird Cove, Rock Bluff B	rock pools	58.768	-93.851
JBWM0277030	JBWM0277030	JBWM0277030	WRME	University of Manitoba, Wallis Roughley Museum of Entomology	Arthropoda	Insecta	Coleoptera	Carabidae	Carabinae	Carabus	Carabus taedatus agassii	Thomas S. Woodcock	twoodcoc@uoguelph.ca	Digital Photograph; BOLD Barcode Library (November, 2012)	A	Museum Vouchered	M.Alperyn	05-Aug-2005	Canada	Manitoba	Churchill	16 km E Churchill, Bird Cove, Rock Bluff B	rock pools	58.768	-93.851
TWCOL-2028	TWCOL-2028		WRME	University of Manitoba, Wallis Roughley Museum of Entomology	Arthropoda	Insecta	Coleoptera	Carabidae	Cicindelinae	Cicindela	Cicindela longilabris	Thomas S. Woodcock	twoodcoc@uoguelph.ca	Morphological identification	A	Museum Vouchered	Arctic & Boreal Entomology	11-Aug-2006	Canada	Manitoba	Churchill	2 km S Churchill, Beech Bay		58.747	-94.134
TWCOL-2029	TWCOL-2029		WRME	University of Manitoba, Wallis Roughley Museum of Entomology	Arthropoda	Insecta	Coleoptera	Carabidae	Cicindelinae	Cicindela	Cicindela longilabris	Thomas S. Woodcock	twoodcoc@uoguelph.ca	Morphological identification	A	Museum Vouchered	Arctic & Boreal Entomology	11-Aug-2006	Canada	Manitoba	Churchill	2 km S Churchill, Beech Bay		58.747	-94.134
TWCOL-2030	TWCOL-2030		WRME	University of Manitoba, Wallis Roughley Museum of Entomology	Arthropoda	Insecta	Coleoptera	Carabidae	Cicindelinae	Cicindela	Cicindela longilabris	Thomas S. Woodcock	twoodcoc@uoguelph.ca	Morphological identification	A	Museum Vouchered	Arctic & Boreal Entomology	11-Aug-2006	Canada	Manitoba	Churchill	2 km S Churchill, Beech Bay		58.747	-94.134
CHU06-COL1-014.1	CHU06-COL1-014.1	CHU06-COL1-014.1	BIOUG	Biodiversity Institute of Ontario	Arthropoda	Insecta	Coleoptera	Carabidae	Harpalinae	Cymindis	Cymindis cribricollis	Thomas S. Woodcock	twoodcoc@uoguelph.ca	Digital Photograph; BOLD Barcode Library (November, 2012)	A	Museum Vouchered		22-Jul-2009	Canada	Manitoba	Churchill	26 km SE Churchill, Twin Lakes burn site, Balsam Pond		58.617	-93.812
CHU06-COL1-051.1	CHU06-COL1-051.1	CHU06-COL1-051.1	BIOUG	Biodiversity Institute of Ontario	Arthropoda	Insecta	Coleoptera	Carabidae	Harpalinae	Cymindis	Cymindis cribricollis	Thomas S. Woodcock	twoodcoc@uoguelph.ca	Digital Photograph; BOLD Barcode Library (November, 2012)	A	Museum voucher, Pinned Specimen		23-Jul-2009	Canada	Manitoba	Churchill	23 km E Churchill, Ramsay Creek		58.73	-93.78
CHU06-COL1-149.1	CHU06-COL1-149.1	CHU06-COL1-149.1	BIOUG	Biodiversity Institute of Ontario	Arthropoda	Insecta	Coleoptera	Carabidae	Harpalinae	Cymindis	Cymindis unicolor CHU1	Thomas S. Woodcock	twoodcoc@uoguelph.ca	Digital Photograph; BOLD Barcode Library (November, 2012)	A	Museum Vouchered	J. Bowman	11-Aug-2010	Canada	Manitoba	Churchill	5 km SE Churchill, Intersection of Goose Creek Rd and Canadian National Railway	1st set of tracks-willow	58.718	-94.124
CHU06-COL1-151.1	CHU06-COL1-151.1	CHU06-COL1-151.1	BIOUG	Biodiversity Institute of Ontario	Arthropoda	Insecta	Coleoptera	Carabidae	Harpalinae	Cymindis	Cymindis unicolor CHU1	Thomas S. Woodcock	twoodcoc@uoguelph.ca	Digital Photograph; BOLD Barcode Library (November, 2012)	A	Museum Vouchered	J. Bowman	10-Aug-2010	Canada	Manitoba	Churchill	5 km SE Churchill, Intersection of Goose Creek Rd and Canadian National Railway	1st set of tracks-spruce	58.718	-94.124
CHU06-COL1-279.1	CHU06-COL1-279.1	CHU06-COL1-279.1	BIOUG	Biodiversity Institute of Ontario	Arthropoda	Insecta	Coleoptera	Carabidae	Harpalinae	Cymindis	Cymindis unicolor CHU1	Thomas S. Woodcock	twoodcoc@uoguelph.ca	Digital Photograph; BOLD Barcode Library (November, 2012)	A	Museum Vouchered	J. Bowman	06-Aug-2010	Canada	Manitoba	Churchill	12 km S Churchill, Goose Creek Marina	Willow	58.663	-94.168
CHU06-COL1-280.1	CHU06-COL1-280.1	CHU06-COL1-280.1	BIOUG	Biodiversity Institute of Ontario	Arthropoda	Insecta	Coleoptera	Carabidae	Harpalinae	Cymindis	Cymindis unicolor CHU1	Thomas S. Woodcock	twoodcoc@uoguelph.ca	Digital Photograph; BOLD Barcode Library (November, 2012)	A	Museum Vouchered	J. Bowman	06-Aug-2010	Canada	Manitoba	Churchill	12 km S Churchill, Goose Creek Marina	Willow	58.663	-94.168
CHU06-COL1-281.1	CHU06-COL1-281.1	CHU06-COL1-281.1	BIOUG	Biodiversity Institute of Ontario	Arthropoda	Insecta	Coleoptera	Carabidae	Harpalinae	Cymindis	Cymindis unicolor CHU1	Thomas S. Woodcock	twoodcoc@uoguelph.ca	Digital Photograph; BOLD Barcode Library (November, 2012)	A	Museum Vouchered	L. Van Seggelen	09-Aug-2010	Canada	Manitoba	Churchill	4 km SE Churchill, Dene Village	Willows	58.734	-94.112
CHU06-COL1-521.1	CHU06-COL1-521.1	CHU06-COL1-521.1	BIOUG	Biodiversity Institute of Ontario	Arthropoda	Insecta	Coleoptera	Carabidae	Harpalinae	Cymindis	Cymindis unicolor CHU1	Thomas S. Woodcock	twoodcoc@uoguelph.ca	Digital Photograph; BOLD Barcode Library (November, 2012)	A	Museum Vouchered	J. Witt	08-Aug-2010	Canada	Manitoba	Churchill	26 km SE Churchill, Twin Lakes	West lake	58.625	-93.819
CHU06-COL1-525.1	CHU06-COL1-525.1	CHU06-COL1-525.1	BIOUG	Biodiversity Institute of Ontario	Arthropoda	Insecta	Coleoptera	Carabidae	Harpalinae	Cymindis	Cymindis unicolor CHU1	Thomas S. Woodcock	twoodcoc@uoguelph.ca	Digital Photograph; BOLD Barcode Library (November, 2012)	A	Museum Vouchered	J. Witt	11-Aug-2010	Canada	Manitoba	Churchill	13 km E Churchill, Eastern Creek	Margins, mainly collecting for prostigmatans	58.759	-93.952
CHU06-COL-228	CHU06-COL-228	CHU06-COL-228	BIOUG	Biodiversity Institute of Ontario	Arthropoda	Insecta	Coleoptera	Carabidae	Harpalinae	Cymindis	Cymindis unicolor CHU1	Thomas S. Woodcock	twoodcoc@uoguelph.ca	Digital Photograph; BOLD Barcode Library (November, 2012)	I	Museum Vouchered	C.Sheffield	06-Aug-2005	Canada	Manitoba	Churchill	22 km E Churchill, CNSC		58.738	-93.819
CHU06-COL-425	CHU06-COL-425	CHU06-COL-425	BIOUG	Biodiversity Institute of Ontario	Arthropoda	Insecta	Coleoptera	Carabidae	Harpalinae	Cymindis	Cymindis unicolor CHU1	Thomas S. Woodcock	twoodcoc@uoguelph.ca	Digital Photograph; BOLD Barcode Library (November, 2012)	I	Museum Vouchered	P.G.Kevan	23-Aug-2006	Canada	Manitoba	Churchill	26 km SE Churchill, Twin Lakes		58.629	-93.797
JBWM0276882	JBWM0276882	JBWM0276882	WRME	University of Manitoba, Wallis Roughley Museum of Entomology	Arthropoda	Insecta	Coleoptera	Carabidae	Harpalinae	Cymindis	Cymindis unicolor CHU1	Rob Roughley	rob_roughley@umanitoba.ca	Morphological identification	A	Museum Vouchered	R.E.Roughley	01-Aug-2005	Canada	Manitoba	Churchill	10 km E Churchill, Launch Road	pond in marsh	58.755	-93.998
JBWM0277239	JBWM0277239	JBWM0277239	WRME	University of Manitoba, Wallis Roughley Museum of Entomology	Arthropoda	Insecta	Coleoptera	Carabidae	Harpalinae	Cymindis	Cymindis unicolor CHU1	Rob Roughley	rob_roughley@umanitoba.ca	Morphological identification	A	Museum Vouchered		24-Jul-2007	Canada	Manitoba	Churchill	26 km SE Churchill, Twin Lakes		58.62	-93.78
CHU06-COL1-162.1	CHU06-COL1-162.1	CHU06-COL1-162.1	BIOUG	Biodiversity Institute of Ontario	Arthropoda	Insecta	Coleoptera	Carabidae	Harpalinae	Cymindis	Cymindis unicolor CHU2	Thomas S. Woodcock	twoodcoc@uoguelph.ca	Digital Photograph; BOLD Barcode Library (November, 2012)	A	Museum Vouchered	J. Bowman	07-Aug-2010	Canada	Manitoba	Churchill	10 km SE Churchill, Farnworth Lake (Landing L.)	Willow	58.705	-94.052
CHU06-COL1-520.1	CHU06-COL1-520.1	CHU06-COL1-520.1	BIOUG	Biodiversity Institute of Ontario	Arthropoda	Insecta	Coleoptera	Carabidae	Harpalinae	Cymindis	Cymindis unicolor CHU2	Thomas S. Woodcock	twoodcoc@uoguelph.ca	Digital Photograph; BOLD Barcode Library (November, 2012)	A	Museum Vouchered	J. Witt	11-Aug-2010	Canada	Manitoba	Churchill	13 km E Churchill, Eastern Creek	Margins, mainly collecting for prostigmatans	58.759	-93.952
JBWM0276882.1	JBWM0276882.1	JBWM0276882.1	WRME	University of Manitoba, Wallis Roughley Museum of Entomology	Arthropoda	Insecta	Coleoptera	Carabidae	Harpalinae	Cymindis	Cymindis unicolor CHU2	Rob Roughley	rob_roughley@umanitoba.ca	Morphological identification	A	Museum Vouchered	Arctic & Boreal Entomology	20-Aug-2006	Canada	Manitoba	Churchill	Wapusk National Park, River bank	Wet area	58.127	-92.864
JBWM0276936.1	JBWM0276936.1	JBWM0276936.1	WRME	University of Manitoba, Wallis Roughley Museum of Entomology	Arthropoda	Insecta	Coleoptera	Carabidae	Harpalinae	Cymindis	Cymindis unicolor CHU2	Rob Roughley	rob_roughley@umanitoba.ca	Morphological identification	A	Museum Vouchered	R.E.Roughley	17-Aug-2006	Canada	Manitoba	Churchill	26 km SE Churchill, Twin Lakes	light trap	58.618	-93.829
09PROBE-CV054	L#09PROBE-3628	09PROBE-CV054	BIOUG	Biodiversity Institute of Ontario	Arthropoda	Insecta	Coleoptera	Carabidae	Elaphrinae	Diacheila	Diacheila arctica	Thomas S. Woodcock	twoodcoc@uoguelph.ca	Digital Photograph; BOLD Barcode Library (November, 2012)	A	Museum Vouchered	J.Lankshear, J.McGowan	23-Jul-2007	Canada	Manitoba	Churchill	Churchill River Estuary	locality unconfirmed	58.778	-93.737
09PROBE-CV055	L#09PROBE-3628	09PROBE-CV055	BIOUG	Biodiversity Institute of Ontario	Arthropoda	Insecta	Coleoptera	Carabidae	Elaphrinae	Diacheila	Diacheila arctica	Thomas S. Woodcock	twoodcoc@uoguelph.ca	Digital Photograph; BOLD Barcode Library (November, 2012)	A	Museum Vouchered	J.Lankshear, J.McGowan	27-Jun-2007	Canada	Manitoba	Churchill	Wapusk National Park, Nestor		58.639	-93.197
TWCOL-2003	TWCOL-2003		WRME	University of Manitoba, Wallis Roughley Museum of Entomology	Arthropoda	Insecta	Coleoptera	Carabidae	Harpalinae	Dicheirotrichus	Dicheirotrichus cognatus	Thomas S. Woodcock	twoodcoc@uoguelph.ca	Digital Photograph; BOLD Barcode Library (November, 2012)	A	Museum Vouchered	Arctic & Boreal Entomology	16-Aug-2006	Canada	Manitoba	Churchill	10 km SE Churchill, Farnworth Lake	Landing Lake	58.704	-94.054
CHU06-COL1-542	CHU06-COL1-542		WRME	University of Manitoba, Wallis Roughley Museum of Entomology	Arthropoda	Insecta	Coleoptera	Carabidae	Harpalinae	Dicheirotrichus	Dicheirotrichus mannerheimii	Henri Goulet	gouleth@agr.gc.ca	Morphological identification	A	Museum Vouchered	P.G.Kevan	21-Aug-2006	Canada	Manitoba	Churchill	Vicinity of Churchill, Grain Elevators	PFTS	58.776	-94.188
09CHUCOL-CV172	L#Col0057	09CHUCOL-CV172	BIOUG	Biodiversity Institute of Ontario	Arthropoda	Insecta	Coleoptera	Carabidae	Scaritinae	Dyschiriodes	Dyschiriodes integer	Thomas S. Woodcock	twoodcoc@uoguelph.ca	Digital Photograph; BOLD Barcode Library (November, 2012)	A	Museum Vouchered	C.Rosarius	20-Aug-2006	Canada	Manitoba	Churchill	11 km S Churchill, Churchill River weir	locality unconfirmed	58.682	-94.152
09PROBE-CV097	L#09PROBE-3110	09PROBE-CV097	BIOUG	Biodiversity Institute of Ontario	Arthropoda	Insecta	Coleoptera	Carabidae	Scaritinae	Dyschirius	Dyschirius hiemalis	Paul Hebert	phebert@uoguelph.ca	Digital Morphology; BOLD Barcode Library (November, 2012)	A	Museum Vouchered	M.Alperyn	01-Aug-2005	Canada	Manitoba	Churchill	4 km SE Churchill, Dene Village	ditch	58.733	-94.111
09PROBE-CV109	L#09PROBE-3110	09PROBE-CV109	BIOUG	Biodiversity Institute of Ontario	Arthropoda	Insecta	Coleoptera	Carabidae	Scaritinae	Dyschirius	Dyschirius hiemalis	Paul Hebert	phebert@uoguelph.ca	Digital Morphology; BOLD Barcode Library (November, 2012)	A	Museum Vouchered	M.Alperyn	01-Aug-2005	Canada	Manitoba	Churchill	4 km SE Churchill, Dene Village	ditch	58.733	-94.111
09PROBE-CV113	L#09PROBE-3110	09PROBE-CV113	BIOUG	Biodiversity Institute of Ontario	Arthropoda	Insecta	Coleoptera	Carabidae	Scaritinae	Dyschirius	Dyschirius hiemalis	Paul Hebert	phebert@uoguelph.ca	Digital Morphology; BOLD Barcode Library (November, 2012)	A	Museum Vouchered	M.Alperyn	02-Aug-2005	Canada	Manitoba	Churchill	22 km E Churchill, CNSC	Carex pond	58.738	-93.819
TWCOL-2040	TWCOL-2040		WRME	University of Manitoba, Wallis Roughley Museum of Entomology	Arthropoda	Insecta	Coleoptera	Carabidae	Scaritinae	Dyschirius	Dyschirius hiemalis	Paul Hebert	phebert@uoguelph.ca	Digital Morphology; BOLD Barcode Library (November, 2012)	A	Museum Vouchered	Arctic & Boreal Entomology	11-Aug-2006	Canada	Manitoba	Churchill	2 km S Churchill, Beech Bay		58.747	-94.134
TWCOL-2041	TWCOL-2041		WRME	University of Manitoba, Wallis Roughley Museum of Entomology	Arthropoda	Insecta	Coleoptera	Carabidae	Scaritinae	Dyschirius	Dyschirius hiemalis	Paul Hebert	phebert@uoguelph.ca	Digital Morphology; BOLD Barcode Library (November, 2012)	A	Museum Vouchered	Arctic & Boreal Entomology	11-Aug-2006	Canada	Manitoba	Churchill	2 km S Churchill, Beech Bay		58.747	-94.134
09PROBE-CV027	L#09PROBE-1437	09PROBE-CV027	BIOUG	Biodiversity Institute of Ontario	Arthropoda	Insecta	Coleoptera	Carabidae	Elaphrinae	Elaphrus	Elaphrus americanus americanus	Thomas S. Woodcock	twoodcoc@uoguelph.ca	Digital Photograph; BOLD Barcode Library (November, 2012)	A	Museum Vouchered	J.Lankshear, J.McGowan	08-Jun-2007	Canada	Manitoba	Churchill	4 km NW Churchill, Eskimo Point	locality unconfirmed	58.794	-94.217
09PROBE-CV028	L#09PROBE-1437	09PROBE-CV028	BIOUG	Biodiversity Institute of Ontario	Arthropoda	Insecta	Coleoptera	Carabidae	Elaphrinae	Elaphrus	Elaphrus americanus americanus	Thomas S. Woodcock	twoodcoc@uoguelph.ca	Digital Photograph; BOLD Barcode Library (November, 2012)	A	Museum Vouchered		18-Aug-2006	Canada	Manitoba	Churchill	8 km E Churchill, Polar Bear Alley		58.765	-93.997
09PROBE-CV029	L#09PROBE-1437	09PROBE-CV029	BIOUG	Biodiversity Institute of Ontario	Arthropoda	Insecta	Coleoptera	Carabidae	Elaphrinae	Elaphrus	Elaphrus americanus americanus	Thomas S. Woodcock	twoodcoc@uoguelph.ca	Digital Photograph; BOLD Barcode Library (November, 2012)	A	Museum Vouchered		18-Aug-2006	Canada	Manitoba	Churchill	8 km E Churchill, Polar Bear Alley		58.765	-93.997
09PROBE-CV030	L#09PROBE-1437	09PROBE-CV030	BIOUG	Biodiversity Institute of Ontario	Arthropoda	Insecta	Coleoptera	Carabidae	Elaphrinae	Elaphrus	Elaphrus americanus americanus	Thomas S. Woodcock	twoodcoc@uoguelph.ca	Digital Photograph; BOLD Barcode Library (November, 2012)	A	Museum Vouchered	J.Lankshear, J.McGowan	12-Jun-2007	Canada	Manitoba	Churchill	5 km E Churchill, Gun Range		58.76	-93.962
CHU06-COL1-048	CHU06-COL1-048		WRME	University of Manitoba, Wallis Roughley Museum of Entomology	Arthropoda	Insecta	Coleoptera	Carabidae	Elaphrinae	Elaphrus	Elaphrus americanus americanus	Thomas S. Woodcock	twoodcoc@uoguelph.ca	Digital Photograph; BOLD Barcode Library (November, 2012)	A	Museum Vouchered	P.G.Kevan	14-Jun-2006	Canada	Manitoba	Churchill	2 km NW Churchill, Cape Merry		58.785	-94.201
CHU06-COL1-059	CHU06-COL1-059		WRME	University of Manitoba, Wallis Roughley Museum of Entomology	Arthropoda	Insecta	Coleoptera	Carabidae	Elaphrinae	Elaphrus	Elaphrus americanus americanus	Thomas S. Woodcock	twoodcoc@uoguelph.ca	Digital Photograph; BOLD Barcode Library (November, 2012)	A	Museum Vouchered	P.G.Kevan	18-Jun-2006	Canada	Manitoba	Churchill	8 km E Churchill, Polar Bear Alley		58.765	-93.997
CHU06-COL1-061	CHU06-COL1-061		WRME	University of Manitoba, Wallis Roughley Museum of Entomology	Arthropoda	Insecta	Coleoptera	Carabidae	Elaphrinae	Elaphrus	Elaphrus americanus americanus	Henri Goulet	gouleth@agr.gc.ca	Morphological identification	A	Museum Vouchered	P.G.Kevan	18-Jun-2006	Canada	Manitoba	Churchill	8 km E Churchill, Polar Bear Alley		58.765	-93.997
CHU06-COL1-062	CHU06-COL1-062		WRME	University of Manitoba, Wallis Roughley Museum of Entomology	Arthropoda	Insecta	Coleoptera	Carabidae	Elaphrinae	Elaphrus	Elaphrus americanus americanus	Henri Goulet	gouleth@agr.gc.ca	Morphological identification	A	Museum Vouchered	P.G.Kevan	18-Jun-2006	Canada	Manitoba	Churchill	8 km E Churchill, Polar Bear Alley		58.765	-93.997
CHU06-COL1-064	CHU06-COL1-064		WRME	University of Manitoba, Wallis Roughley Museum of Entomology	Arthropoda	Insecta	Coleoptera	Carabidae	Elaphrinae	Elaphrus	Elaphrus americanus americanus	Thomas S. Woodcock	twoodcoc@uoguelph.ca	Digital Photograph; BOLD Barcode Library (November, 2012)	A	Museum Vouchered	P.G.Kevan	18-Jun-2006	Canada	Manitoba	Churchill	13 km E Churchill, Eastern Creek	Tundra Site	58.759	-93.947
CHU06-COL1-065	CHU06-COL1-065		WRME	University of Manitoba, Wallis Roughley Museum of Entomology	Arthropoda	Insecta	Coleoptera	Carabidae	Elaphrinae	Elaphrus	Elaphrus americanus americanus	Thomas S. Woodcock	twoodcoc@uoguelph.ca	Digital Photograph; BOLD Barcode Library (November, 2012)	A	Museum Vouchered	P.G.Kevan	18-Jun-2006	Canada	Manitoba	Churchill	13 km E Churchill, Eastern Creek	Tundra Site	58.759	-93.947
CHU06-COL1-066	CHU06-COL1-066		WRME	University of Manitoba, Wallis Roughley Museum of Entomology	Arthropoda	Insecta	Coleoptera	Carabidae	Elaphrinae	Elaphrus	Elaphrus americanus americanus	Thomas S. Woodcock	twoodcoc@uoguelph.ca	Digital Photograph; BOLD Barcode Library (November, 2012)	A	Museum Vouchered	P.G.Kevan	18-Jun-2006	Canada	Manitoba	Churchill	13 km E Churchill, Eastern Creek	Tundra Site	58.759	-93.947
CHU06-COL1-174	CHU06-COL1-174		WRME	University of Manitoba, Wallis Roughley Museum of Entomology	Arthropoda	Insecta	Coleoptera	Carabidae	Elaphrinae	Elaphrus	Elaphrus americanus americanus	Thomas S. Woodcock	twoodcoc@uoguelph.ca	Digital Photograph; BOLD Barcode Library (November, 2012)	A	Museum Vouchered	P.G.Kevan	21-Aug-2006	Canada	Manitoba	Churchill	10 km SE Churchill, Farnworth Lake	PFTS	58.71	-94.05
CHU06-COL1-264	CHU06-COL1-264		WRME	University of Manitoba, Wallis Roughley Museum of Entomology	Arthropoda	Insecta	Coleoptera	Carabidae	Elaphrinae	Elaphrus	Elaphrus americanus americanus	Thomas S. Woodcock	twoodcoc@uoguelph.ca	Digital Photograph; BOLD Barcode Library (November, 2012)	A	Museum Vouchered	P.G.Kevan	18-Aug-2006	Canada	Manitoba	Churchill	8 km E Churchill, Polar Bear Alley	PFTS	58.765	-93.997
CHU06-COL1-551	CHU06-COL1-551		WRME	University of Manitoba, Wallis Roughley Museum of Entomology	Arthropoda	Insecta	Coleoptera	Carabidae	Elaphrinae	Elaphrus	Elaphrus americanus americanus	Thomas S. Woodcock	twoodcoc@uoguelph.ca	Digital Photograph; BOLD Barcode Library (November, 2012)	A	Museum Vouchered	P.G.Kevan	18-Aug-2006	Canada	Manitoba	Churchill	8 km E Churchill, Polar Bear Alley	PFTS	58.765	-93.997
CHU06-COL1-552	CHU06-COL1-552		WRME	University of Manitoba, Wallis Roughley Museum of Entomology	Arthropoda	Insecta	Coleoptera	Carabidae	Elaphrinae	Elaphrus	Elaphrus americanus americanus	Thomas S. Woodcock	twoodcoc@uoguelph.ca	Digital Photograph; BOLD Barcode Library (November, 2012)	A	Museum Vouchered	P.G.Kevan	18-Aug-2006	Canada	Manitoba	Churchill	8 km E Churchill, Polar Bear Alley	PFTS	58.765	-93.997
CHU06-COL1-553.1	CHU06-COL1-553.1	CHU06-COL1-553.1	BIOUG	Biodiversity Institute of Ontario	Arthropoda	Insecta	Coleoptera	Carabidae	Elaphrinae	Elaphrus	Elaphrus americanus americanus	Thomas S. Woodcock	twoodcoc@uoguelph.ca	Digital Photograph; BOLD Barcode Library (November, 2012)	A	Museum Vouchered	J. Witt	10-Aug-2010	Canada	Manitoba	Churchill	23 km E Churchill, Malcolm Ramsay Lake	Margins and substrate of pond next to lake	58.728	-93.792
CHU06-COL1-554	CHU06-COL1-554		WRME	University of Manitoba, Wallis Roughley Museum of Entomology	Arthropoda	Insecta	Coleoptera	Carabidae	Elaphrinae	Elaphrus	Elaphrus americanus americanus	Thomas S. Woodcock	twoodcoc@uoguelph.ca	Digital Photograph; BOLD Barcode Library (November, 2012)	A	Museum Vouchered	P.G.Kevan	18-Aug-2006	Canada	Manitoba	Churchill	8 km E Churchill, Polar Bear Alley	Tundra-PFTS	58.765	-93.997
CHU06-COL1-555	CHU06-COL1-555		WRME	University of Manitoba, Wallis Roughley Museum of Entomology	Arthropoda	Insecta	Coleoptera	Carabidae	Elaphrinae	Elaphrus	Elaphrus americanus americanus	Thomas S. Woodcock	twoodcoc@uoguelph.ca	Digital Photograph; BOLD Barcode Library (November, 2012)	A	Museum Vouchered	P.G.Kevan	17-Aug-2006	Canada	Manitoba	Churchill	26 km SE Churchill, Twin Lakes burn site	Malaize Trap	58.62	-93.83
CHU-MXC-086	INV1041	CHU-MXC-086	BIOUG	Biodiversity Institute of Ontario	Arthropoda	Insecta	Coleoptera	Carabidae	Elaphrinae	Elaphrus	Elaphrus americanus americanus	Thomas S. Woodcock	twoodcoc@uoguelph.ca	Digital Photograph; BOLD Barcode Library (November, 2012)	A	Museum Vouchered	P.G.Kevan	23-Aug-2006	Canada	Manitoba	Churchill	16 km E Churchill, krummholz formation		58.754	-93.913
CHU-MXC-087	INV1041	CHU-MXC-087	BIOUG	Biodiversity Institute of Ontario	Arthropoda	Insecta	Coleoptera	Carabidae	Elaphrinae	Elaphrus	Elaphrus americanus americanus	Thomas S. Woodcock	twoodcoc@uoguelph.ca	Digital Photograph; BOLD Barcode Library (November, 2012)	A	Museum Vouchered	P.G.Kevan	23-Aug-2006	Canada	Manitoba	Churchill	16 km E Churchill, krummholz formation		58.754	-93.913
JBWM0277040	JBWM0277040	JBWM0277040	WRME	University of Manitoba, Wallis Roughley Museum of Entomology	Arthropoda	Insecta	Coleoptera	Carabidae	Elaphrinae	Elaphrus	Elaphrus americanus americanus	Rob Roughley	rob_roughley@umanitoba.ca	Morphological identification	A	Museum Vouchered	R.E.Roughley	15-Aug-2003	Canada	Manitoba	Churchill	18 km E Churchill, Halfway Point	rock pools	58.772	-93.845
JBWM0277040.1	JBWM0277040.1	JBWM0277040.1	WRME	University of Manitoba, Wallis Roughley Museum of Entomology	Arthropoda	Insecta	Coleoptera	Carabidae	Elaphrinae	Elaphrus	Elaphrus americanus americanus	Rob Roughley	rob_roughley@umanitoba.ca	Morphological identification	A	Museum Vouchered	R.E.Roughley	15-Aug-2003	Canada	Manitoba	Churchill	18 km E Churchill, Halfway Point	rock pools	58.772	-93.845
JBWM0277575.1	JBWM0277575.1	JBWM0277575.1	WRME	University of Manitoba, Wallis Roughley Museum of Entomology	Arthropoda	Insecta	Coleoptera	Carabidae	Elaphrinae	Elaphrus	Elaphrus americanus americanus	Rob Roughley	rob_roughley@umanitoba.ca	Morphological identification	A	Museum Vouchered		24-Jul-2007	Canada	Manitoba	Churchill	26 km SE Churchill, Twin Lakes		58.62	-93.78
09PROBE-CV026	L#09PROBE-1437	09PROBE-CV026	BIOUG	Biodiversity Institute of Ontario	Arthropoda	Insecta	Coleoptera	Carabidae	Elaphrinae	Elaphrus	Elaphrus clairvillei	Thomas S. Woodcock	twoodcoc@uoguelph.ca	Digital Photograph; BOLD Barcode Library (November, 2012)	A	Museum Vouchered	J.McGowan, J.Lankshear	15-Aug-2007	Canada	Manitoba	Churchill	Town of Churchill	Cemetery	58.769	-94.162
CHU-MXC-047	L#07WNP-154	CHU-MXC-047	BIOUG	Biodiversity Institute of Ontario	Arthropoda	Insecta	Coleoptera	Carabidae	Elaphrinae	Elaphrus	Elaphrus clairvillei	Andrew Smith	asmith@unlserve.unl.edu	Morphological identification	A	Museum Vouchered	P.G.Kevan	22-Aug-2006	Canada	Manitoba	Churchill	8 km E Churchill, Polar Bear Alley		58.765	-93.997
CHU06-COL1-269	CHU06-COL1-269		WRME	University of Manitoba, Wallis Roughley Museum of Entomology	Arthropoda	Insecta	Coleoptera	Carabidae	Elaphrinae	Elaphrus	Elaphrus lapponicus	Henri Goulet	gouleth@agr.gc.ca	Morphological identification	A	Museum Vouchered	P.G.Kevan	26-Aug-2006	Canada	Manitoba	Churchill	23 km E Churchill, Fort Churchill	Rocket Launch	58.734	-93.789
JBWM0276598	JBWM0276598	JBWM0276598	WRME	University of Manitoba, Wallis Roughley Museum of Entomology	Arthropoda	Insecta	Coleoptera	Carabidae	Elaphrinae	Elaphrus	Elaphrus lapponicus	Rob Roughley	rob_roughley@umanitoba.ca	Morphological identification	A	Museum Vouchered	Arctic & Boreal Entomology	18-Aug-2006	Canada	Manitoba	Churchill	16 km E Churchill, Bird Cove	tundra	58.771	-93.842
JBWM0276598.1	JBWM0276598.1	JBWM0276598.1	WRME	University of Manitoba, Wallis Roughley Museum of Entomology	Arthropoda	Insecta	Coleoptera	Carabidae	Elaphrinae	Elaphrus	Elaphrus lapponicus	Rob Roughley	rob_roughley@umanitoba.ca	Morphological identification	A	Museum Vouchered	Arctic & Boreal Entomology	18-Aug-2006	Canada	Manitoba	Churchill	16 km E Churchill, Bird Cove	tundra	58.771	-93.842
JBWM0276610	JBWM0276610	JBWM0276610	WRME	University of Manitoba, Wallis Roughley Museum of Entomology	Arthropoda	Insecta	Coleoptera	Carabidae	Elaphrinae	Elaphrus	Elaphrus lapponicus	Rob Roughley	rob_roughley@umanitoba.ca	Morphological identification	A	Museum Vouchered	Arctic & Boreal Entomology	18-Aug-2006	Canada	Manitoba	Churchill	16 km E Churchill, Bird Cove	tundra	58.771	-93.842
JBWM0276610.1	JBWM0276610.1	JBWM0276610.1	WRME	University of Manitoba, Wallis Roughley Museum of Entomology	Arthropoda	Insecta	Coleoptera	Carabidae	Elaphrinae	Elaphrus	Elaphrus lapponicus	Rob Roughley	rob_roughley@umanitoba.ca	Morphological identification	A	Museum Vouchered	Arctic & Boreal Entomology	18-Aug-2006	Canada	Manitoba	Churchill	16 km E Churchill, Bird Cove	tundra	58.771	-93.842
JBWM0277053.1	JBWM0277053.1	JBWM0277053.1	WRME	University of Manitoba, Wallis Roughley Museum of Entomology	Arthropoda	Insecta	Coleoptera	Carabidae	Elaphrinae	Elaphrus	Elaphrus lapponicus	Rob Roughley	rob_roughley@umanitoba.ca	Morphological identification	A	Museum Vouchered	R.E.Roughley	09-Jul-2008	Canada	Manitoba	Churchill	18 km E Churchill, Halfway Point	Beach	58.771	-93.843
JBWM0277063	JBWM0277063	JBWM0277063	WRME	University of Manitoba, Wallis Roughley Museum of Entomology	Arthropoda	Insecta	Coleoptera	Carabidae	Elaphrinae	Elaphrus	Elaphrus lapponicus	Rob Roughley	rob_roughley@umanitoba.ca	Morphological identification	A	Museum Vouchered	R.E.Roughley	09-Jul-2008	Canada	Manitoba	Churchill	18 km E Churchill, Halfway Point	Beach	58.771	-93.843
JBWM0277063.1	JBWM0277063.1	JBWM0277063.1	WRME	University of Manitoba, Wallis Roughley Museum of Entomology	Arthropoda	Insecta	Coleoptera	Carabidae	Elaphrinae	Elaphrus	Elaphrus lapponicus	Rob Roughley	rob_roughley@umanitoba.ca	Morphological identification	A	Museum Vouchered		21-Jul-2007	Canada	Manitoba	Churchill	11 km S Churchill, Goose Creek		58.662	-94.165
07PROBE-05003	07PROBE-05003	07PROBE-05003	BIOUG	Biodiversity Institute of Ontario	Arthropoda	Insecta	Coleoptera	Carabidae	Harpalinae	Harpalus	Harpalus CHU1	Henri Goulet	gouleth@agr.gc.ca	Morphological identification	A	Museum Vouchered		25-Jul-2007	Canada	Manitoba	Churchill	5 km E Churchill, Gun Range		58.757	-93.984
JBWM0276940.1	JBWM0276940.1	JBWM0276940.1	WRME	University of Manitoba, Wallis Roughley Museum of Entomology	Arthropoda	Insecta	Coleoptera	Carabidae	Harpalinae	Harpalus	Harpalus CHU1	Rob Roughley	rob_roughley@umanitoba.ca	Morphological identification	A	Museum Vouchered	R.E.Roughley	17-Aug-2006	Canada	Manitoba	Churchill	26 km SE Churchill, Twin Lakes	light trap	58.618	-93.829
05CHU-COL-0064.1	05CHU-COL-0064.1	05CHU-COL-0064.1	BIOUG	Biodiversity Institute of Ontario	Arthropoda	Insecta	Coleoptera	Carabidae	Harpalinae	Harpalus	Harpalus nigritarsis	Thomas S. Woodcock	twoodcoc@uoguelph.ca	Digital Photograph; BOLD Barcode Library (November, 2012)	A	Museum Vouchered	C.Sheffield		Canada	Manitoba	Churchill	16 km E Churchill, Bird Cove	bluffs/shore	58.77	-93.84
07PROBE-05012	07PROBE-05012	07PROBE-05012	BIOUG	Biodiversity Institute of Ontario	Arthropoda	Insecta	Coleoptera	Carabidae	Harpalinae	Harpalus	Harpalus nigritarsis	Henri Goulet	gouleth@agr.gc.ca	Morphological identification	A	Museum Vouchered		25-Jul-2007	Canada	Manitoba	Churchill	5 km E Churchill, Gun Range		58.757	-93.984
07PROBE-05025	07PROBE-05025	07PROBE-05025	BIOUG	Biodiversity Institute of Ontario	Arthropoda	Insecta	Coleoptera	Carabidae	Harpalinae	Harpalus	Harpalus nigritarsis	Henri Goulet	gouleth@agr.gc.ca	Morphological identification	A	Museum Vouchered		25-Jul-2007	Canada	Manitoba	Churchill	5 km E Churchill, Gun Range		58.757	-93.984
TWCOL-2019	TWCOL-2019		WRME	University of Manitoba, Wallis Roughley Museum of Entomology	Arthropoda	Insecta	Coleoptera	Carabidae	Harpalinae	Harpalus	Harpalus nigritarsis	Thomas S. Woodcock	twoodcoc@uoguelph.ca	Digital Photograph; BOLD Barcode Library (November, 2012)	A	Museum Vouchered	Arctic & Boreal Entomology	11-Aug-2006	Canada	Manitoba	Churchill	2 km S Churchill, Beech Bay		58.747	-94.134
CHU06-COL-002	CHU06-COL-002	CHU06-COL-002	BIOUG	Biodiversity Institute of Ontario	Arthropoda	Insecta	Coleoptera	Carabidae	Loricerinae	Loricera	Loricera pilicornis	Thomas S. Woodcock	twoodcoc@uoguelph.ca	Digital Photograph; BOLD Barcode Library (November, 2012)	I	Museum Vouchered	G.Blagoev	29-Jul-2009	Canada	Manitoba	Churchill	16 km SW Churchill, Churchill River Pump House		58.626	-94.229
CHU06-COL1-270	CHU06-COL1-270		WRME	University of Manitoba, Wallis Roughley Museum of Entomology	Arthropoda	Insecta	Coleoptera	Carabidae	Loricerinae	Loricera	Loricera pilicornis	Henri Goulet	gouleth@agr.gc.ca	Morphological identification	A	Museum Vouchered	P.G.Kevan	26-Aug-2006	Canada	Manitoba	Churchill	23 km E Churchill, Fort Churchill	Rocket Launch	58.734	-93.789
CHU06-COL1-057	CHU06-COL1-057		WRME	University of Manitoba, Wallis Roughley Museum of Entomology	Arthropoda	Insecta	Coleoptera	Carabidae	Nebriinae	Notiophilus	Notiophilus aquaticus	Thomas S. Woodcock	twoodcoc@uoguelph.ca	Digital Photograph; BOLD Barcode Library (November, 2012)	A	Museum Vouchered	P.G.Kevan	21-Jun-2006	Canada	Manitoba	Churchill	10 km ESE Churchill, Launch Road near A-frame	A-frame Ridge valley	58.755	-93.998
CHU06-COL1-060	CHU06-COL1-060		WRME	University of Manitoba, Wallis Roughley Museum of Entomology	Arthropoda	Insecta	Coleoptera	Carabidae	Nebriinae	Notiophilus	Notiophilus aquaticus	Thomas S. Woodcock	twoodcoc@uoguelph.ca	Digital Photograph; BOLD Barcode Library (November, 2012)	A	Museum Vouchered	P.G.Kevan	18-Jun-2006	Canada	Manitoba	Churchill	8 km E Churchill, Polar Bear Alley		58.765	-93.997
CHU06-COL1-063	CHU06-COL1-063		WRME	University of Manitoba, Wallis Roughley Museum of Entomology	Arthropoda	Insecta	Coleoptera	Carabidae	Nebriinae	Notiophilus	Notiophilus aquaticus	Thomas S. Woodcock	twoodcoc@uoguelph.ca	Digital Photograph; BOLD Barcode Library (November, 2012)	A	Museum Vouchered	P.G.Kevan	18-Jun-2006	Canada	Manitoba	Churchill	8 km E Churchill, Polar Bear Alley		58.765	-93.997
CHU06-COL1-067.1	CHU06-COL1-067.1	CHU06-COL1-067.1	BIOUG	Biodiversity Institute of Ontario	Arthropoda	Insecta	Coleoptera	Carabidae	Nebriinae	Notiophilus	Notiophilus aquaticus	Thomas S. Woodcock	twoodcoc@uoguelph.ca	Digital Photograph; BOLD Barcode Library (November, 2012)	A	Museum Vouchered	J. Bowman	10-Aug-2010	Canada	Manitoba	Churchill	5 km SE Churchill, Intersection of Goose Creek Rd and Canadian National Railway	1st set of tracks-spruce	58.718	-94.124
CHU06-COL1-069.1	CHU06-COL1-069.1	CHU06-COL1-069.1	BIOUG	Biodiversity Institute of Ontario	Arthropoda	Insecta	Coleoptera	Carabidae	Nebriinae	Notiophilus	Notiophilus aquaticus	Thomas S. Woodcock	twoodcoc@uoguelph.ca	Digital Photograph; BOLD Barcode Library (November, 2012)	A	Museum Vouchered	J. Bowman	11-Aug-2010	Canada	Manitoba	Churchill	5 km SE Churchill, Intersection of Goose Creek Rd and Canadian National Railway	1st set of tracks-willow	58.718	-94.124
CHU06-COL1-228	CHU06-COL1-228		WRME	University of Manitoba, Wallis Roughley Museum of Entomology	Arthropoda	Insecta	Coleoptera	Carabidae	Nebriinae	Notiophilus	Notiophilus aquaticus	Thomas S. Woodcock	twoodcoc@uoguelph.ca	Digital Photograph; BOLD Barcode Library (November, 2012)	A	Museum Vouchered	P.G.Kevan	10-Aug-2006	Canada	Manitoba	Churchill	2 km S Churchill, Beech Bay		58.747	-94.134
CHU06-COL1-250	CHU06-COL1-250		WRME	University of Manitoba, Wallis Roughley Museum of Entomology	Arthropoda	Insecta	Coleoptera	Carabidae	Nebriinae	Notiophilus	Notiophilus aquaticus	Henri Goulet	gouleth@agr.gc.ca	Morphological identification	A	Museum Vouchered	P.G.Kevan	18-Aug-2006	Canada	Manitoba	Churchill	8 km E Churchill, Polar Bear Alley	PFTS	58.765	-93.997
CHU06-COL1-522	CHU06-COL1-522		WRME	University of Manitoba, Wallis Roughley Museum of Entomology	Arthropoda	Insecta	Coleoptera	Carabidae	Nebriinae	Notiophilus	Notiophilus aquaticus	Henri Goulet	gouleth@agr.gc.ca	Morphological identification	A	Museum Vouchered	P.G.Kevan	20-Aug-2006	Canada	Manitoba	Churchill	Vicinity of Churchill, Grain Elevators	PFTS	58.776	-94.188
CHU06-COL1-529	CHU06-COL1-529		WRME	University of Manitoba, Wallis Roughley Museum of Entomology	Arthropoda	Insecta	Coleoptera	Carabidae	Nebriinae	Notiophilus	Notiophilus aquaticus	Thomas S. Woodcock	twoodcoc@uoguelph.ca	Digital Photograph; BOLD Barcode Library (November, 2012)	A	Museum Vouchered	P.G.Kevan	20-Aug-2006	Canada	Manitoba	Churchill	22 km E Churchill, CNSC		58.73	-93.82
CHU06-COL1-083	CHU06-COL1-083		WRME	University of Manitoba, Wallis Roughley Museum of Entomology	Arthropoda	Insecta	Coleoptera	Carabidae	Nebriinae	Notiophilus	Notiophilus borealis	Thomas S. Woodcock	twoodcoc@uoguelph.ca	Digital Photograph; BOLD Barcode Library (November, 2012)	A	Museum Vouchered	P.G.Kevan		Canada	Manitoba	Churchill	unspecified locality	(general coordinate)	58.74	-93.82
CHU-MXC-003	L#07WNP-399	CHU-MXC-003	BIOUG	Biodiversity Institute of Ontario	Arthropoda	Insecta	Coleoptera	Carabidae	Nebriinae	Notiophilus	Notiophilus borealis	Thomas S. Woodcock	twoodcoc@uoguelph.ca	Digital Photograph; BOLD Barcode Library (November, 2012)	A	Museum Vouchered	P.G.Kevan	09-Aug-2006	Canada	Manitoba	Churchill	26 km SE Churchill, Twin Lakes		58.629	-93.797
CHU-MXC-004	L#07WNP-399	CHU-MXC-004	BIOUG	Biodiversity Institute of Ontario	Arthropoda	Insecta	Coleoptera	Carabidae	Nebriinae	Notiophilus	Notiophilus borealis	Thomas S. Woodcock	twoodcoc@uoguelph.ca	Digital Photograph; BOLD Barcode Library (November, 2012)	A	Museum Vouchered	P.G.Kevan	17-Aug-2006	Canada	Manitoba	Churchill	2 km S Churchill, Beech Bay		58.746	-94.134
JBWM0277072.1	JBWM0277072.1	JBWM0277072.1	WRME	University of Manitoba, Wallis Roughley Museum of Entomology	Arthropoda	Insecta	Coleoptera	Carabidae	Nebriinae	Notiophilus	Notiophilus borealis	Thomas S. Woodcock	twoodcoc@uoguelph.ca	Digital Photograph; BOLD Barcode Library (November, 2012)	A	Museum Vouchered		21-Jul-2007	Canada	Manitoba	Churchill	11 km S Churchill, Goose Creek		58.662	-94.165
TWCOL-2060	TWCOL-2060		WRME	University of Manitoba, Wallis Roughley Museum of Entomology	Arthropoda	Insecta	Coleoptera	Carabidae	Nebriinae	Notiophilus	Notiophilus borealis	Thomas S. Woodcock	twoodcoc@uoguelph.ca	Digital Photograph; BOLD Barcode Library (November, 2012)	A	Museum Vouchered	Arctic & Boreal Entomology	14-Aug-2006	Canada	Manitoba	Churchill	26 km SE Churchill, Twin Lakes burn site	Burned Area	58.618	-93.829
TWCOL-2090	TWCOL-2090		WRME	University of Manitoba, Wallis Roughley Museum of Entomology	Arthropoda	Insecta	Coleoptera	Carabidae	Nebriinae	Notiophilus	Notiophilus borealis	Thomas S. Woodcock	twoodcoc@uoguelph.ca	Digital Photograph; BOLD Barcode Library (November, 2012)	A	Museum Vouchered	C.Rosarius	20-Aug-2006	Canada	Manitoba	Churchill	26 km SE Churchill, Twin Lakes burn site	locality unconfirmed	58.618	-93.829
09PROBE-CV031	L#09PROBE-1437	09PROBE-CV031	BIOUG	Biodiversity Institute of Ontario	Arthropoda	Insecta	Coleoptera	Carabidae	Patrobinae	Patrobus	Patrobus foveocollis	Thomas S. Woodcock	twoodcoc@uoguelph.ca	Digital Photograph; BOLD Barcode Library (November, 2012)	A	Museum Vouchered	J.Lankshear, J.McGowan	12-Jun-2007	Canada	Manitoba	Churchill	5 km E Churchill, Gun Range		58.76	-93.962
09PROBE-CV032	L#09PROBE-1437	09PROBE-CV032	BIOUG	Biodiversity Institute of Ontario	Arthropoda	Insecta	Coleoptera	Carabidae	Patrobinae	Patrobus	Patrobus foveocollis	Thomas S. Woodcock	twoodcoc@uoguelph.ca	Digital Photograph; BOLD Barcode Library (November, 2012)	A	Museum Vouchered	J.Lankshear, J.McGowan	12-Jun-2007	Canada	Manitoba	Churchill	5 km E Churchill, Gun Range		58.76	-93.962
09PROBE-CV033	L#09PROBE-1437	09PROBE-CV033	BIOUG	Biodiversity Institute of Ontario	Arthropoda	Insecta	Coleoptera	Carabidae	Patrobinae	Patrobus	Patrobus foveocollis	Thomas S. Woodcock	twoodcoc@uoguelph.ca	Digital Photograph; BOLD Barcode Library (November, 2012)	A	Museum Vouchered	J.Lankshear, J.McGowan	03-Jul-2007	Canada	Manitoba	Churchill	Wapusk National Park, Nestor		58.662	-93.189
CHU06-COL1-263	CHU06-COL1-263		WRME	University of Manitoba, Wallis Roughley Museum of Entomology	Arthropoda	Insecta	Coleoptera	Carabidae	Patrobinae	Patrobus	Patrobus stygicus	Thomas S. Woodcock	twoodcoc@uoguelph.ca	Digital Photograph; BOLD Barcode Library (November, 2012)	A	Museum Vouchered	P.G.Kevan	21-Aug-2006	Canada	Manitoba	Churchill	16 km E Churchill, Bird Cove, Rock Bluffs	PFTS	58.766	-93.868
CHU06-COL-442	CHU06-COL-442	CHU06-COL-442	BIOUG	Biodiversity Institute of Ontario	Arthropoda	Insecta	Coleoptera	Carabidae	Patrobinae	Patrobus	Patrobus stygicus	Thomas S. Woodcock	twoodcoc@uoguelph.ca	Digital Photograph; BOLD Barcode Library (November, 2012)	I	Museum Vouchered	P.G.Kevan	23-Aug-2006	Canada	Manitoba	Churchill	26 km SE Churchill, Twin Lakes		58.629	-93.797
JBWM0276597.1	JBWM0276597.1	JBWM0276597.1	WRME	University of Manitoba, Wallis Roughley Museum of Entomology	Arthropoda	Insecta	Coleoptera	Carabidae	Patrobinae	Patrobus	Patrobus stygicus	Thomas S. Woodcock	twoodcoc@uoguelph.ca	Digital Photograph; BOLD Barcode Library (November, 2012)	A	Museum Vouchered	Arctic & Boreal Entomology	18-Aug-2006	Canada	Manitoba	Churchill	16 km E Churchill, Bird Cove	tundra	58.771	-93.842
09PROBE-CV024	L#09PROBE-1437	09PROBE-CV024	BIOUG	Biodiversity Institute of Ontario	Arthropoda	Insecta	Coleoptera	Carabidae	Nebriinae	Pelophila	Pelophila borealis	Thomas S. Woodcock	twoodcoc@uoguelph.ca	Digital Photograph; BOLD Barcode Library (November, 2012)	A	Museum Vouchered	J.Lankshear, J.McGowan	12-Jul-2007	Canada	Manitoba	Churchill	Wapusk National Park, Nestor		58.662	-93.191
CHU06-COL1-053.1	CHU06-COL1-053.1	CHU06-COL1-053.1	BIOUG	Biodiversity Institute of Ontario	Arthropoda	Insecta	Coleoptera	Carabidae	Nebriinae	Pelophila	Pelophila borealis	Thomas S. Woodcock	twoodcoc@uoguelph.ca	Digital Photograph; BOLD Barcode Library (November, 2012)	A	Museum voucher, Pinned Specimen		23-Jul-2009	Canada	Manitoba	Churchill	23 km E Churchill, Ramsay Creek		58.73	-93.78
06-PROBE-0232	06-PROBE-0232	06-PROBE-0232	BIOUG	Biodiversity Institute of Ontario	Arthropoda	Insecta	Coleoptera	Carabidae	Harpalinae	Platynus	Platynus mannerheimii	Ales Smetana	ales.smetana@agr.gc.ca	Morphological identification	A	Museum Vouchered	C.Sheffield		Canada	Manitoba	Churchill	22 km E Churchill, CNSC	Pitfall trap River edge	58.73	-93.82
06-PROBE-0233	06-PROBE-0233	06-PROBE-0233	BIOUG	Biodiversity Institute of Ontario	Arthropoda	Insecta	Coleoptera	Carabidae	Harpalinae	Platynus	Platynus mannerheimii	Andrew Smith	asmith@unlserve.unl.edu	Morphological identification	A	Museum Vouchered	C.Sheffield		Canada	Manitoba	Churchill	22 km E Churchill, CNSC	Pitfall trap River edge	58.73	-93.82
HLC-17321	HLC-17321	HLC-17321	BIOUG	Biodiversity Institute of Ontario	Arthropoda	Insecta	Coleoptera	Carabidae	Harpalinae	Platynus	Platynus mannerheimii	Thomas S. Woodcock	twoodcoc@uoguelph.ca	Digital Photograph; BOLD Barcode Library (November, 2012)	A	Museum Vouchered	P.G.Kevan	23-Aug-2006	Canada	Manitoba	Churchill	13 km E Churchill, Eastern Creek	Tundra Site -TRT	58.759	-93.947
05CHU-COL-0080.1	05CHU-COL-0080.1	05CHU-COL-0080.1	BIOUG	Biodiversity Institute of Ontario	Arthropoda	Insecta	Coleoptera	Carabidae	Harpalinae	Pterostichus	Pterostichus adstrictus	Thomas S. Woodcock	twoodcoc@uoguelph.ca	Digital Photograph; BOLD Barcode Library (November, 2012)	A	Museum Vouchered	C.Sheffield		Canada	Manitoba	Churchill	16 km E Churchill, Bird Cove	bluffs/shore	58.77	-93.84
05CHU-COL-0081	05CHU-COLHM-0081		WRME	University of Manitoba, Wallis Roughley Museum of Entomology	Arthropoda	Insecta	Coleoptera	Carabidae	Harpalinae	Pterostichus	Pterostichus adstrictus	Thomas S. Woodcock	twoodcoc@uoguelph.ca	Digital Photograph; BOLD Barcode Library (November, 2012)	A	Museum Vouchered	P.G.Kevan	22-Aug-2006	Canada	Manitoba	Churchill	8 km E Churchill, Polar Bear Alley		58.765	-93.997
05CHU-COL-0065.1	05CHU-COL-0065.1	05CHU-COL-0065.1	BIOUG	Biodiversity Institute of Ontario	Arthropoda	Insecta	Coleoptera	Carabidae	Harpalinae	Pterostichus	Pterostichus brevicornis brevicornis	Thomas S. Woodcock	twoodcoc@uoguelph.ca	Digital Photograph; BOLD Barcode Library (November, 2012)	A	Museum Vouchered	C.Sheffield		Canada	Manitoba	Churchill	16 km E Churchill, Bird Cove	bluffs/shore	58.77	-93.84
07PROBE-05011	07PROBE-05011	07PROBE-05011	BIOUG	Biodiversity Institute of Ontario	Arthropoda	Insecta	Coleoptera	Carabidae	Harpalinae	Pterostichus	Pterostichus brevicornis brevicornis	Thomas S. Woodcock	twoodcoc@uoguelph.ca	Digital Photograph; BOLD Barcode Library (November, 2012)	A	Museum Vouchered		25-Jul-2007	Canada	Manitoba	Churchill	5 km E Churchill, Gun Range		58.757	-93.984
07PROBE-05015	07PROBE-05015	07PROBE-05015	BIOUG	Biodiversity Institute of Ontario	Arthropoda	Insecta	Coleoptera	Carabidae	Harpalinae	Pterostichus	Pterostichus brevicornis brevicornis	Thomas S. Woodcock	twoodcoc@uoguelph.ca	Digital Photograph; BOLD Barcode Library (November, 2012)	A	Museum Vouchered		25-Jul-2007	Canada	Manitoba	Churchill	5 km E Churchill, Gun Range		58.757	-93.984
07PROBE-05019	07PROBE-05019	07PROBE-05019	BIOUG	Biodiversity Institute of Ontario	Arthropoda	Insecta	Coleoptera	Carabidae	Harpalinae	Pterostichus	Pterostichus brevicornis brevicornis	Thomas S. Woodcock	twoodcoc@uoguelph.ca	Digital Photograph; BOLD Barcode Library (November, 2012)	A	Museum Vouchered		25-Jul-2007	Canada	Manitoba	Churchill	5 km E Churchill, Gun Range		58.757	-93.984
09PROBE-CV005	L#09PROBE-3110	09PROBE-CV005	BIOUG	Biodiversity Institute of Ontario	Arthropoda	Insecta	Coleoptera	Carabidae	Harpalinae	Pterostichus	Pterostichus brevicornis brevicornis	Thomas S. Woodcock	twoodcoc@uoguelph.ca	Digital Photograph; BOLD Barcode Library (November, 2012)	A	Museum Vouchered	C.Rosarius	20-Aug-2006	Canada	Manitoba	Churchill	11 km S Churchill, Churchill River weir	locality unconfirmed	58.682	-94.152
CHU06-COL1-085	CHU06-COL1-085		WRME	University of Manitoba, Wallis Roughley Museum of Entomology	Arthropoda	Insecta	Coleoptera	Carabidae	Harpalinae	Pterostichus	Pterostichus brevicornis brevicornis	Thomas S. Woodcock	twoodcoc@uoguelph.ca	Digital Photograph; BOLD Barcode Library (November, 2012)	A	Museum Vouchered	P.G.Kevan		Canada	Manitoba	Churchill	unspecified locality	(general coordinate)	58.74	-93.82
CHU06-COL1-288	CHU06-COL1-288		WRME	University of Manitoba, Wallis Roughley Museum of Entomology	Arthropoda	Insecta	Coleoptera	Carabidae	Harpalinae	Pterostichus	Pterostichus brevicornis brevicornis	Henri Goulet	gouleth@agr.gc.ca	Morphological identification	A	Museum Vouchered	P.G.Kevan	15-Aug-2006	Canada	Manitoba	Churchill	Wapusk National Park, Broad River	willow pored	58.137	-92.849
CHU06-COL1-289	CHU06-COL1-289		WRME	University of Manitoba, Wallis Roughley Museum of Entomology	Arthropoda	Insecta	Coleoptera	Carabidae	Harpalinae	Pterostichus	Pterostichus brevicornis brevicornis	Henri Goulet	gouleth@agr.gc.ca	Morphological identification	A	Museum Vouchered	P.G.Kevan	15-Aug-2006	Canada	Manitoba	Churchill	Wapusk National Park, Broad River	willow pored	58.137	-92.849
CHU06-COL1-296.1	CHU06-COL1-296.1	CHU06-COL1-296.1	BIOUG	Biodiversity Institute of Ontario	Arthropoda	Insecta	Coleoptera	Carabidae	Harpalinae	Pterostichus	Pterostichus brevicornis brevicornis	Thomas S. Woodcock	twoodcoc@uoguelph.ca	Digital Photograph; BOLD Barcode Library (November, 2012)	A	Museum Vouchered	E. Mannella	09-Aug-2010	Canada	Manitoba	Churchill	16 km E Churchill, tundra ponds	Willow	58.757	-93.913
CHU06-COL1-524	CHU06-COL1-524		WRME	University of Manitoba, Wallis Roughley Museum of Entomology	Arthropoda	Insecta	Coleoptera	Carabidae	Harpalinae	Pterostichus	Pterostichus brevicornis brevicornis	Thomas S. Woodcock	twoodcoc@uoguelph.ca	Digital Photograph; BOLD Barcode Library (November, 2012)	A	Museum Vouchered	P.G.Kevan	20-Aug-2006	Canada	Manitoba	Churchill	Vicinity of Churchill, Grain Elevators	PFTS	58.776	-94.188
CHU06-COL1-534.1	CHU06-COL1-534.1	CHU06-COL1-534.1	BIOUG	Biodiversity Institute of Ontario	Arthropoda	Insecta	Coleoptera	Carabidae	Harpalinae	Pterostichus	Pterostichus brevicornis brevicornis	Thomas S. Woodcock	twoodcoc@uoguelph.ca	Digital Photograph; BOLD Barcode Library (November, 2012)	A	Museum Vouchered	J. Witt	09-Aug-2010	Canada	Manitoba	Churchill	16 km E Churchill, tundra ponds	Vegetation and margin samples	58.755	-93.915
CHU06-COL1-541	CHU06-COL1-541		WRME	University of Manitoba, Wallis Roughley Museum of Entomology	Arthropoda	Insecta	Coleoptera	Carabidae	Harpalinae	Pterostichus	Pterostichus brevicornis brevicornis	Thomas S. Woodcock	twoodcoc@uoguelph.ca	Digital Photograph; BOLD Barcode Library (November, 2012)	A	Museum Vouchered	P.G.Kevan	21-Aug-2006	Canada	Manitoba	Churchill	Vicinity of Churchill, Grain Elevators	PFTS	58.776	-94.188
CHU06-COL1-543.1	CHU06-COL1-543.1	CHU06-COL1-543.1	BIOUG	Biodiversity Institute of Ontario	Arthropoda	Insecta	Coleoptera	Carabidae	Harpalinae	Pterostichus	Pterostichus brevicornis brevicornis	Thomas S. Woodcock	twoodcoc@uoguelph.ca	Digital Photograph; BOLD Barcode Library (November, 2012)	A	Museum Vouchered	J. Witt	09-Aug-2010	Canada	Manitoba	Churchill	12 km S Churchill, Goose Creek Marina	Margin	58.663	-94.166
CHU06-COL1-548.1	CHU06-COL1-548.1	CHU06-COL1-548.1	BIOUG	Biodiversity Institute of Ontario	Arthropoda	Insecta	Coleoptera	Carabidae	Harpalinae	Pterostichus	Pterostichus brevicornis brevicornis	Thomas S. Woodcock	twoodcoc@uoguelph.ca	Digital Photograph; BOLD Barcode Library (November, 2012)	A	Museum Vouchered	J. Witt	09-Aug-2010	Canada	Manitoba	Churchill	12 km S Churchill, Goose Creek Marina	Margin	58.663	-94.166
CHU06-COL1-549.1	CHU06-COL1-549.1	CHU06-COL1-549.1	BIOUG	Biodiversity Institute of Ontario	Arthropoda	Insecta	Coleoptera	Carabidae	Harpalinae	Pterostichus	Pterostichus brevicornis brevicornis	Thomas S. Woodcock	twoodcoc@uoguelph.ca	Digital Photograph; BOLD Barcode Library (November, 2012)	A	Museum Vouchered	J. Witt	10-Aug-2010	Canada	Manitoba	Churchill	23 km E Churchill, Malcolm Ramsay Lake	Margins and substrate of pond next to lake	58.728	-93.792
TWCOL-2094	TWCOL-2094		WRME	University of Manitoba, Wallis Roughley Museum of Entomology	Arthropoda	Insecta	Coleoptera	Carabidae	Harpalinae	Pterostichus	Pterostichus brevicornis brevicornis	Thomas S. Woodcock	twoodcoc@uoguelph.ca	Digital Photograph; BOLD Barcode Library (November, 2012)	A	Museum Vouchered	C.Rosarius	19-Aug-2006	Canada	Manitoba	Churchill	26 km SE Churchill, Twin Lakes	locality unconfirmed	58.622	-93.827
CHU06-COL1-260.1	CHU06-COL1-260.1	CHU06-COL1-260.1	BIOUG	Biodiversity Institute of Ontario	Arthropoda	Insecta	Coleoptera	Carabidae	Harpalinae	Pterostichus	Pterostichus caribou	Thomas S. Woodcock	twoodcoc@uoguelph.ca	Digital Photograph; BOLD Barcode Library (November, 2012)	A	Museum Vouchered	J. Bowman	07-Aug-2010	Canada	Manitoba	Churchill	10 km SE Churchill, Farnworth Lake (Landing L.)	Willow	58.705	-94.052
CHU06-COL1-283	CHU06-COL1-283		WRME	University of Manitoba, Wallis Roughley Museum of Entomology	Arthropoda	Insecta	Coleoptera	Carabidae	Harpalinae	Pterostichus	Pterostichus caribou	Henri Goulet	gouleth@agr.gc.ca	Morphological identification	A	Museum Vouchered	P.G.Kevan	15-Aug-2006	Canada	Manitoba	Churchill	Wapusk National Park, Broad River		58.137	-92.849
CHU06-COL1-284	CHU06-COL1-284		WRME	University of Manitoba, Wallis Roughley Museum of Entomology	Arthropoda	Insecta	Coleoptera	Carabidae	Harpalinae	Pterostichus	Pterostichus caribou	Henri Goulet	gouleth@agr.gc.ca	Morphological identification	A	Museum Vouchered	P.G.Kevan	15-Aug-2006	Canada	Manitoba	Churchill	Wapusk National Park, Broad River	willow pored	58.137	-92.849
CHU06-COL1-290	CHU06-COL1-290		WRME	University of Manitoba, Wallis Roughley Museum of Entomology	Arthropoda	Insecta	Coleoptera	Carabidae	Harpalinae	Pterostichus	Pterostichus caribou	Thomas S. Woodcock	twoodcoc@uoguelph.ca	Digital Photograph; BOLD Barcode Library (November, 2012)	A	Museum Vouchered	P.G.Kevan	15-Aug-2006	Canada	Manitoba	Churchill	Wapusk National Park, Broad River	willow pored	58.137	-92.849
CHU06-COL1-295.1	CHU06-COL1-295.1	CHU06-COL1-295.1	BIOUG	Biodiversity Institute of Ontario	Arthropoda	Insecta	Coleoptera	Carabidae	Harpalinae	Pterostichus	Pterostichus caribou	Thomas S. Woodcock	twoodcoc@uoguelph.ca	Digital Photograph; BOLD Barcode Library (November, 2012)	A	Museum Vouchered	L. Van Seggelen	08-Aug-2010	Canada	Manitoba	Churchill	23 km E Churchill, Ramsay Creek	Willows-highland	58.731	-93.78
JBWM0276865	JBWM0276865	JBWM0276865	WRME	University of Manitoba, Wallis Roughley Museum of Entomology	Arthropoda	Insecta	Coleoptera	Carabidae	Harpalinae	Pterostichus	Pterostichus caribou	Rob Roughley	rob_roughley@umanitoba.ca	Morphological identification	A	Museum Vouchered	Arctic & Boreal Entomology	18-Aug-2006	Canada	Manitoba	Churchill	16 km E Churchill, krummholz formation	Tundra Zone	58.754	-93.913
JBWM0276867	JBWM0276867	JBWM0276867	WRME	University of Manitoba, Wallis Roughley Museum of Entomology	Arthropoda	Insecta	Coleoptera	Carabidae	Harpalinae	Pterostichus	Pterostichus caribou	Rob Roughley	rob_roughley@umanitoba.ca	Morphological identification	A	Museum Vouchered	Arctic & Boreal Entomology	09-Aug-2006	Canada	Manitoba	Churchill	16 km SW Churchill, Churchill River Pump House	Churchill River, Goose Creek Rd.	58.626	-94.228
JBWM0276886	JBWM0276886	JBWM0276886	WRME	University of Manitoba, Wallis Roughley Museum of Entomology	Arthropoda	Insecta	Coleoptera	Carabidae	Harpalinae	Pterostichus	Pterostichus caribou	Rob Roughley	rob_roughley@umanitoba.ca	Morphological identification	A	Museum Vouchered	R.E.Roughley	31-Jul-2005	Canada	Manitoba	Churchill	unspecified locality	(general coordinate)|tundra ponds	58.74	-93.82
JBWM0276887	JBWM0276887	JBWM0276887	WRME	University of Manitoba, Wallis Roughley Museum of Entomology	Arthropoda	Insecta	Coleoptera	Carabidae	Harpalinae	Pterostichus	Pterostichus caribou	Rob Roughley	rob_roughley@umanitoba.ca	Morphological identification	A	Museum Vouchered	Arctic & Boreal Entomology	18-Aug-2006	Canada	Manitoba	Churchill	16 km E Churchill, krummholz formation	Tundra Zone	58.754	-93.913
JBWM0276888	JBWM0276888	JBWM0276888	WRME	University of Manitoba, Wallis Roughley Museum of Entomology	Arthropoda	Insecta	Coleoptera	Carabidae	Harpalinae	Pterostichus	Pterostichus caribou	Rob Roughley	rob_roughley@umanitoba.ca	Morphological identification	A	Museum Vouchered	R.E.Roughley	02-Aug-2005	Canada	Manitoba	Churchill	10 km E Churchill, Launch Road	pond in marsh	58.755	-93.998
09PROBE-CV004	L#09PROBE-3110	09PROBE-CV004	BIOUG	Biodiversity Institute of Ontario	Arthropoda	Insecta	Coleoptera	Carabidae	Harpalinae	Pterostichus	Pterostichus pinguedineus	Thomas S. Woodcock	twoodcoc@uoguelph.ca	Digital Photograph; BOLD Barcode Library (November, 2012)	A	Museum Vouchered	C.Rosarius	20-Aug-2006	Canada	Manitoba	Churchill	11 km S Churchill, Churchill River weir	locality unconfirmed	58.682	-94.152
09PROBE-CV006	L#09PROBE-3110	09PROBE-CV006	BIOUG	Biodiversity Institute of Ontario	Arthropoda	Insecta	Coleoptera	Carabidae	Harpalinae	Pterostichus	Pterostichus pinguedineus	Thomas S. Woodcock	twoodcoc@uoguelph.ca	Digital Photograph; BOLD Barcode Library (November, 2012)	A	Museum Vouchered	C.Rosarius	20-Aug-2006	Canada	Manitoba	Churchill	11 km S Churchill, Churchill River weir	locality unconfirmed	58.682	-94.152
09PROBE-CV007	L#09PROBE-3110	09PROBE-CV007	BIOUG	Biodiversity Institute of Ontario	Arthropoda	Insecta	Coleoptera	Carabidae	Harpalinae	Pterostichus	Pterostichus pinguedineus	Thomas S. Woodcock	twoodcoc@uoguelph.ca	Digital Photograph; BOLD Barcode Library (November, 2012)	A	Museum Vouchered	J.Lankshear, J.McGowan	20-Jul-2007	Canada	Manitoba	Churchill	26 km SE Churchill, Twin Lakes		58.63	-93.798
CHU06-COL1-262	CHU06-COL1-262		WRME	University of Manitoba, Wallis Roughley Museum of Entomology	Arthropoda	Insecta	Coleoptera	Carabidae	Harpalinae	Pterostichus	Pterostichus pinguedineus	Henri Goulet	gouleth@agr.gc.ca	Morphological identification	A	Museum Vouchered	P.G.Kevan	14-Aug-2006	Canada	Manitoba	Churchill	26 km SE Churchill, Twin Lakes burn site		58.617	-93.812
CHU06-COL1-285	CHU06-COL1-285		WRME	University of Manitoba, Wallis Roughley Museum of Entomology	Arthropoda	Insecta	Coleoptera	Carabidae	Harpalinae	Pterostichus	Pterostichus pinguedineus	Henri Goulet	gouleth@agr.gc.ca	Morphological identification	A	Museum Vouchered	P.G.Kevan	15-Aug-2006	Canada	Manitoba	Churchill	Wapusk National Park, Broad River	willow pored	58.137	-92.849
05CHU-COL-0008	05CHU-COLHM-0008		WRME	University of Manitoba, Wallis Roughley Museum of Entomology	Arthropoda	Insecta	Coleoptera	Carabidae	Harpalinae	Pterostichus	Pterostichus punctatissimus	Thomas S. Woodcock	twoodcoc@uoguelph.ca	Digital Photograph; BOLD Barcode Library (November, 2012)	A	Museum Vouchered	P.G.Kevan	23-Aug-2006	Canada	Manitoba	Churchill	8 km E Churchill, Polar Bear Alley		58.765	-93.997
05CHU-COL-0009	05CHU-COLHM-0009		WRME	University of Manitoba, Wallis Roughley Museum of Entomology	Arthropoda	Insecta	Coleoptera	Carabidae	Harpalinae	Pterostichus	Pterostichus punctatissimus	Thomas S. Woodcock	twoodcoc@uoguelph.ca	Digital Photograph; BOLD Barcode Library (November, 2012)	A	Museum Vouchered	P.G.Kevan	23-Aug-2006	Canada	Manitoba	Churchill	8 km E Churchill, Polar Bear Alley		58.765	-93.997
05CHU-COL-0062	05CHU-COLHM-0062		WRME	University of Manitoba, Wallis Roughley Museum of Entomology	Arthropoda	Insecta	Coleoptera	Carabidae	Harpalinae	Pterostichus	Pterostichus punctatissimus	Thomas S. Woodcock	twoodcoc@uoguelph.ca	Digital Photograph; BOLD Barcode Library (November, 2012)	A	Museum Vouchered	P.G.Kevan	22-Aug-2006	Canada	Manitoba	Churchill	16 km E Churchill, krummholz formation		58.754	-93.913
05CHU-COL-0070	05CHU-COLHM-0070		WRME	University of Manitoba, Wallis Roughley Museum of Entomology	Arthropoda	Insecta	Coleoptera	Carabidae	Harpalinae	Pterostichus	Pterostichus punctatissimus	Thomas S. Woodcock	twoodcoc@uoguelph.ca	Digital Photograph; BOLD Barcode Library (November, 2012)	A	Museum Vouchered	P.G.Kevan	22-Aug-2006	Canada	Manitoba	Churchill	16 km E Churchill, krummholz formation		58.754	-93.913
05CHU-COL-0079	05CHU-COLHM-0079		WRME	University of Manitoba, Wallis Roughley Museum of Entomology	Arthropoda	Insecta	Coleoptera	Carabidae	Harpalinae	Pterostichus	Pterostichus punctatissimus	Thomas S. Woodcock	twoodcoc@uoguelph.ca	Digital Photograph; BOLD Barcode Library (November, 2012)	A	Museum Vouchered	P.G.Kevan	22-Aug-2006	Canada	Manitoba	Churchill	8 km E Churchill, Polar Bear Alley		58.765	-93.997
07PROBE-04859	07PROBE-04859	07PROBE-04859	BIOUG	Biodiversity Institute of Ontario	Arthropoda	Insecta	Coleoptera	Carabidae	Harpalinae	Pterostichus	Pterostichus punctatissimus	Henri Goulet	gouleth@agr.gc.ca	Morphological identification	A	Museum Vouchered	J.Lankshear, J.McGowan	20-Jun-2007	Canada	Manitoba	Churchill	5 km E Churchill, Miss Piggy	sandy tundra	58.76	-94.086
07PROBE-05038	07PROBE-05038	07PROBE-05038	BIOUG	Biodiversity Institute of Ontario	Arthropoda	Insecta	Coleoptera	Carabidae	Harpalinae	Pterostichus	Pterostichus punctatissimus	Henri Goulet	gouleth@agr.gc.ca	Morphological identification	A	Museum Vouchered		24-Jul-2007	Canada	Manitoba	Churchill	10 km SE Churchill, Farnworth Lake		58.705	-94.052
09PROBE-CV015	L#09PROBE-1437	09PROBE-CV015	BIOUG	Biodiversity Institute of Ontario	Arthropoda	Insecta	Coleoptera	Carabidae	Harpalinae	Pterostichus	Pterostichus punctatissimus	Thomas S. Woodcock	twoodcoc@uoguelph.ca	Digital Photograph; BOLD Barcode Library (November, 2012)	A	Museum Vouchered	J.Lankshear, J.McGowan	18-Jun-2007	Canada	Manitoba	Churchill	16 km SW Churchill, Churchill River Pump House		58.626	-94.23
10PROBE-20766	LV0908-05	10PROBE-20766	BIOUG	Biodiversity Institute of Ontario	Arthropoda	Insecta	Coleoptera	Carabidae	Harpalinae	Pterostichus	Pterostichus punctatissimus	Thomas S. Woodcock	twoodcoc@uoguelph.ca	Digital Photograph; BOLD Barcode Library (November, 2012)	A	Vouchered (registered collection)	M.Alperyn	04-Aug-2005	Canada	Manitoba	Churchill	16 km SW Churchill, Churchill River Pump House	flooded shoreline	58.626	-94.231
JBWM0276501	JBWM0276501	JBWM0276501	WRME	University of Manitoba, Wallis Roughley Museum of Entomology	Arthropoda	Insecta	Coleoptera	Carabidae	Harpalinae	Pterostichus	Pterostichus punctatissimus	Thomas S. Woodcock	twoodcoc@uoguelph.ca	Digital Photograph; BOLD Barcode Library (November, 2012)	A	Museum Vouchered	Arctic & Boreal Entomology	18-Aug-2006	Canada	Manitoba	Churchill	16 km E Churchill, Bird Cove	lyme grass zone	58.771	-93.842
JBWM0276504	JBWM0276504	JBWM0276504	WRME	University of Manitoba, Wallis Roughley Museum of Entomology	Arthropoda	Insecta	Coleoptera	Carabidae	Harpalinae	Pterostichus	Pterostichus punctatissimus	Thomas S. Woodcock	twoodcoc@uoguelph.ca	Digital Photograph; BOLD Barcode Library (November, 2012)	A	Museum Vouchered	Arctic & Boreal Entomology	18-Aug-2006	Canada	Manitoba	Churchill	16 km E Churchill, Bird Cove	lyme grass zone	58.771	-93.842
JBWM0276509	JBWM0276509	JBWM0276509	WRME	University of Manitoba, Wallis Roughley Museum of Entomology	Arthropoda	Insecta	Coleoptera	Carabidae	Harpalinae	Pterostichus	Pterostichus punctatissimus	Thomas S. Woodcock	twoodcoc@uoguelph.ca	Digital Photograph; BOLD Barcode Library (November, 2012)	A	Museum Vouchered	Arctic & Boreal Entomology	18-Aug-2006	Canada	Manitoba	Churchill	16 km E Churchill, Bird Cove	Lime grass zone	58.77	-93.843
JBWM0276509.1	JBWM0276509.1	JBWM0276509.1	WRME	University of Manitoba, Wallis Roughley Museum of Entomology	Arthropoda	Insecta	Coleoptera	Carabidae	Harpalinae	Pterostichus	Pterostichus punctatissimus	Rob Roughley	rob_roughley@umanitoba.ca	Morphological identification	A	Museum Vouchered	Arctic & Boreal Entomology	18-Aug-2006	Canada	Manitoba	Churchill	16 km E Churchill, Bird Cove	Lime grass zone	58.77	-93.843
JBWM0276510	JBWM0276510	JBWM0276510	WRME	University of Manitoba, Wallis Roughley Museum of Entomology	Arthropoda	Insecta	Coleoptera	Carabidae	Harpalinae	Pterostichus	Pterostichus punctatissimus	Thomas S. Woodcock	twoodcoc@uoguelph.ca	Digital Photograph; BOLD Barcode Library (November, 2012)	A	Museum Vouchered	Arctic & Boreal Entomology	18-Aug-2006	Canada	Manitoba	Churchill	16 km E Churchill, Bird Cove	Lime grass zone	58.77	-93.843
JBWM0276510.1	JBWM0276510.1	JBWM0276510.1	WRME	University of Manitoba, Wallis Roughley Museum of Entomology	Arthropoda	Insecta	Coleoptera	Carabidae	Harpalinae	Pterostichus	Pterostichus punctatissimus	Rob Roughley	rob_roughley@umanitoba.ca	Morphological identification	A	Museum Vouchered	Arctic & Boreal Entomology	18-Aug-2006	Canada	Manitoba	Churchill	16 km E Churchill, Bird Cove	Lime Grass	58.771	-93.842
JBWM0276515	JBWM0276515	JBWM0276515	WRME	University of Manitoba, Wallis Roughley Museum of Entomology	Arthropoda	Insecta	Coleoptera	Carabidae	Harpalinae	Pterostichus	Pterostichus punctatissimus	Thomas S. Woodcock	twoodcoc@uoguelph.ca	Digital Photograph; BOLD Barcode Library (November, 2012)	A	Museum Vouchered	Arctic & Boreal Entomology	18-Aug-2006	Canada	Manitoba	Churchill	16 km E Churchill, Bird Cove	Lime grass zone	58.77	-93.843
JBWM0276570	JBWM0276570	JBWM0276570	WRME	University of Manitoba, Wallis Roughley Museum of Entomology	Arthropoda	Insecta	Coleoptera	Carabidae	Harpalinae	Pterostichus	Pterostichus punctatissimus	Thomas S. Woodcock	twoodcoc@uoguelph.ca	Digital Photograph; BOLD Barcode Library (November, 2012)	A	Museum Vouchered	Arctic & Boreal Entomology	18-Aug-2006	Canada	Manitoba	Churchill	16 km E Churchill, Bird Cove	Lime grass zone	58.77	-93.843
JBWM0276573	JBWM0276573	JBWM0276573	WRME	University of Manitoba, Wallis Roughley Museum of Entomology	Arthropoda	Insecta	Coleoptera	Carabidae	Harpalinae	Pterostichus	Pterostichus punctatissimus	Thomas S. Woodcock	twoodcoc@uoguelph.ca	Digital Photograph; BOLD Barcode Library (November, 2012)	A	Museum Vouchered	Arctic & Boreal Entomology	18-Aug-2006	Canada	Manitoba	Churchill	16 km E Churchill, Bird Cove	Lime grass zone	58.77	-93.843
JBWM0276576	JBWM0276576	JBWM0276576	WRME	University of Manitoba, Wallis Roughley Museum of Entomology	Arthropoda	Insecta	Coleoptera	Carabidae	Harpalinae	Pterostichus	Pterostichus punctatissimus	Thomas S. Woodcock	twoodcoc@uoguelph.ca	Digital Photograph; BOLD Barcode Library (November, 2012)	A	Museum Vouchered	Arctic & Boreal Entomology	18-Aug-2006	Canada	Manitoba	Churchill	16 km E Churchill, Bird Cove	Lime grass zone	58.77	-93.843
JBWM0276576.1	JBWM0276576.1	JBWM0276576.1	WRME	University of Manitoba, Wallis Roughley Museum of Entomology	Arthropoda	Insecta	Coleoptera	Carabidae	Harpalinae	Pterostichus	Pterostichus punctatissimus	Rob Roughley	rob_roughley@umanitoba.ca	Morphological identification	A	Museum Vouchered	Arctic & Boreal Entomology	18-Aug-2006	Canada	Manitoba	Churchill	16 km E Churchill, Bird Cove	lyme grass zone	58.771	-93.842
JBWM0276586	JBWM0276586	JBWM0276586	WRME	University of Manitoba, Wallis Roughley Museum of Entomology	Arthropoda	Insecta	Coleoptera	Carabidae	Harpalinae	Pterostichus	Pterostichus punctatissimus	Thomas S. Woodcock	twoodcoc@uoguelph.ca	Digital Photograph; BOLD Barcode Library (November, 2012)	A	Museum Vouchered	Arctic & Boreal Entomology	18-Aug-2006	Canada	Manitoba	Churchill	16 km E Churchill, Bird Cove	Lime grass zone	58.77	-93.843
JBWM0276586.1	JBWM0276586.1	JBWM0276586.1	WRME	University of Manitoba, Wallis Roughley Museum of Entomology	Arthropoda	Insecta	Coleoptera	Carabidae	Harpalinae	Pterostichus	Pterostichus punctatissimus	Rob Roughley	rob_roughley@umanitoba.ca	Morphological identification	A	Museum Vouchered	Arctic & Boreal Entomology	18-Aug-2006	Canada	Manitoba	Churchill	16 km E Churchill, Bird Cove	Lime grass zone	58.77	-93.843
JBWM0276588	JBWM0276588	JBWM0276588	WRME	University of Manitoba, Wallis Roughley Museum of Entomology	Arthropoda	Insecta	Coleoptera	Carabidae	Harpalinae	Pterostichus	Pterostichus punctatissimus	Thomas S. Woodcock	twoodcoc@uoguelph.ca	Digital Photograph; BOLD Barcode Library (November, 2012)	A	Museum Vouchered	Arctic & Boreal Entomology	18-Aug-2006	Canada	Manitoba	Churchill	16 km E Churchill, Bird Cove	Lime grass zone	58.77	-93.843
JBWM0276609	JBWM0276609	JBWM0276609	WRME	University of Manitoba, Wallis Roughley Museum of Entomology	Arthropoda	Insecta	Coleoptera	Carabidae	Harpalinae	Pterostichus	Pterostichus punctatissimus	Rob Roughley	rob_roughley@umanitoba.ca	Morphological identification	A	Museum Vouchered	Arctic & Boreal Entomology	18-Aug-2006	Canada	Manitoba	Churchill	16 km E Churchill, Bird Cove	tundra	58.771	-93.842
JBWM0276613	JBWM0276613	JBWM0276613	WRME	University of Manitoba, Wallis Roughley Museum of Entomology	Arthropoda	Insecta	Coleoptera	Carabidae	Harpalinae	Pterostichus	Pterostichus punctatissimus	Thomas S. Woodcock	twoodcoc@uoguelph.ca	Digital Photograph; BOLD Barcode Library (November, 2012)	A	Museum Vouchered	Arctic & Boreal Entomology	18-Aug-2006	Canada	Manitoba	Churchill	16 km E Churchill, Bird Cove	tundra	58.771	-93.842
JBWM0276723	JBWM0276723	JBWM0276723	WRME	University of Manitoba, Wallis Roughley Museum of Entomology	Arthropoda	Insecta	Coleoptera	Carabidae	Harpalinae	Pterostichus	Pterostichus punctatissimus	Thomas S. Woodcock	twoodcoc@uoguelph.ca	Digital Photograph; BOLD Barcode Library (November, 2012)	A	Museum Vouchered	Arctic & Boreal Entomology	18-Aug-2006	Canada	Manitoba	Churchill	16 km E Churchill, Bird Cove	tundra	58.771	-93.842
JBWM0276935	JBWM0276935	JBWM0276935	WRME	University of Manitoba, Wallis Roughley Museum of Entomology	Arthropoda	Insecta	Coleoptera	Carabidae	Harpalinae	Pterostichus	Pterostichus punctatissimus	Thomas S. Woodcock	twoodcoc@uoguelph.ca	Digital Photograph; BOLD Barcode Library (November, 2012)	A	Museum Vouchered	M.Alperyn	05-Aug-2005	Canada	Manitoba	Churchill	16 km E Churchill, Bird Cove, Rock Bluff B	rock pools	58.768	-93.851
JBWM0276981	JBWM0276981	JBWM0276981	WRME	University of Manitoba, Wallis Roughley Museum of Entomology	Arthropoda	Insecta	Coleoptera	Carabidae	Harpalinae	Pterostichus	Pterostichus punctatissimus	Rob Roughley	rob_roughley@umanitoba.ca	Morphological identification	A	Museum Vouchered	R.E.Roughley	13-Jul-2008	Canada	Manitoba	Churchill	4 km SE Churchill, Dene Village		58.732	-94.112
07PROBE-04832	07PROBE-04832	07PROBE-04832	BIOUG	Biodiversity Institute of Ontario	Arthropoda	Insecta	Coleoptera	Carabidae	Harpalinae	Stereocerus	Stereocerus haematopus	Thomas S. Woodcock	twoodcoc@uoguelph.ca	Digital Photograph; BOLD Barcode Library (November, 2012)	A	Museum Vouchered	C.Sheffield		Canada	Manitoba	Churchill	22 km E Churchill, CNSC		58.73	-93.82
07PROBE-04833	07PROBE-04833	07PROBE-04833	BIOUG	Biodiversity Institute of Ontario	Arthropoda	Insecta	Coleoptera	Carabidae	Harpalinae	Stereocerus	Stereocerus haematopus	Thomas S. Woodcock	twoodcoc@uoguelph.ca	Digital Photograph; BOLD Barcode Library (November, 2012)	A	Museum Vouchered	C.Sheffield		Canada	Manitoba	Churchill	22 km E Churchill, CNSC		58.73	-93.82
07PROBE-04834	07PROBE-04834	07PROBE-04834	BIOUG	Biodiversity Institute of Ontario	Arthropoda	Insecta	Coleoptera	Carabidae	Harpalinae	Stereocerus	Stereocerus haematopus	Thomas S. Woodcock	twoodcoc@uoguelph.ca	Digital Photograph; BOLD Barcode Library (November, 2012)	A	Museum Vouchered	C.Sheffield		Canada	Manitoba	Churchill	16 km E Churchill, krummholz formation		58.75	-93.9
07PROBE-05007	07PROBE-05007	07PROBE-05007	BIOUG	Biodiversity Institute of Ontario	Arthropoda	Insecta	Coleoptera	Carabidae	Harpalinae	Stereocerus	Stereocerus haematopus	Thomas S. Woodcock	twoodcoc@uoguelph.ca	Digital Photograph; BOLD Barcode Library (November, 2012)	A	Museum Vouchered		25-Jul-2007	Canada	Manitoba	Churchill	5 km E Churchill, Gun Range		58.757	-93.984
07PROBE-05008	07PROBE-05008	07PROBE-05008	BIOUG	Biodiversity Institute of Ontario	Arthropoda	Insecta	Coleoptera	Carabidae	Harpalinae	Stereocerus	Stereocerus haematopus	Thomas S. Woodcock	twoodcoc@uoguelph.ca	Digital Photograph; BOLD Barcode Library (November, 2012)	A	Museum Vouchered		25-Jul-2007	Canada	Manitoba	Churchill	5 km E Churchill, Gun Range		58.757	-93.984
07PROBE-05009	07PROBE-05009	07PROBE-05009	BIOUG	Biodiversity Institute of Ontario	Arthropoda	Insecta	Coleoptera	Carabidae	Harpalinae	Stereocerus	Stereocerus haematopus	Thomas S. Woodcock	twoodcoc@uoguelph.ca	Digital Photograph; BOLD Barcode Library (November, 2012)	A	Museum Vouchered		25-Jul-2007	Canada	Manitoba	Churchill	5 km E Churchill, Gun Range		58.757	-93.984
07PROBE-05037	07PROBE-05037	07PROBE-05037	BIOUG	Biodiversity Institute of Ontario	Arthropoda	Insecta	Coleoptera	Carabidae	Harpalinae	Stereocerus	Stereocerus haematopus	Thomas S. Woodcock	twoodcoc@uoguelph.ca	Digital Photograph; BOLD Barcode Library (November, 2012)	A	Museum Vouchered		24-Jul-2007	Canada	Manitoba	Churchill	10 km SE Churchill, Farnworth Lake		58.705	-94.052
08CHUCOL-CV094	L#Col0052	08CHUCOL-CV094	BIOUG	Biodiversity Institute of Ontario	Arthropoda	Insecta	Coleoptera	Carabidae	Harpalinae	Stereocerus	Stereocerus haematopus	Thomas S. Woodcock	twoodcoc@uoguelph.ca	Digital Photograph; BOLD Barcode Library (November, 2012)	A	Museum Vouchered	C.Rosarius	19-Aug-2006	Canada	Manitoba	Churchill	26 km SE Churchill, Twin Lakes	locality unconfirmed	58.622	-93.827
08CHUCOL-CV095	L#Col0052	08CHUCOL-CV095	BIOUG	Biodiversity Institute of Ontario	Arthropoda	Insecta	Coleoptera	Carabidae	Harpalinae	Stereocerus	Stereocerus haematopus	Thomas S. Woodcock	twoodcoc@uoguelph.ca	Digital Photograph; BOLD Barcode Library (November, 2012)	A	Museum Vouchered	C.Rosarius	19-Aug-2006	Canada	Manitoba	Churchill	26 km SE Churchill, Twin Lakes	locality unconfirmed	58.622	-93.827
CHU06-COL1-139	CHU06-COL1-139		WRME	University of Manitoba, Wallis Roughley Museum of Entomology	Arthropoda	Insecta	Coleoptera	Carabidae	Harpalinae	Stereocerus	Stereocerus haematopus	Thomas S. Woodcock	twoodcoc@uoguelph.ca	Digital Photograph; BOLD Barcode Library (November, 2012)	A	Museum Vouchered	P.G.Kevan	23-Aug-2006	Canada	Manitoba	Churchill	16 km E Churchill, Bird Cove	Lyme grass PFTS	58.769	-93.891
CHU06-COL1-141	CHU06-COL1-141		WRME	University of Manitoba, Wallis Roughley Museum of Entomology	Arthropoda	Insecta	Coleoptera	Carabidae	Harpalinae	Stereocerus	Stereocerus haematopus	Thomas S. Woodcock	twoodcoc@uoguelph.ca	Digital Photograph; BOLD Barcode Library (November, 2012)	A	Museum Vouchered	P.G.Kevan	11-Aug-2006	Canada	Manitoba	Churchill	16 km SW Churchill, Churchill River Pump House		58.627	-94.23
CHU06-COL1-142	CHU06-COL1-142		WRME	University of Manitoba, Wallis Roughley Museum of Entomology	Arthropoda	Insecta	Coleoptera	Carabidae	Harpalinae	Stereocerus	Stereocerus haematopus	Thomas S. Woodcock	twoodcoc@uoguelph.ca	Digital Photograph; BOLD Barcode Library (November, 2012)	A	Museum Vouchered	P.G.Kevan	11-Aug-2006	Canada	Manitoba	Churchill	16 km SW Churchill, Churchill River Pump House		58.627	-94.23
CHU06-COL1-144	CHU06-COL1-144		WRME	University of Manitoba, Wallis Roughley Museum of Entomology	Arthropoda	Insecta	Coleoptera	Carabidae	Harpalinae	Stereocerus	Stereocerus haematopus	Thomas S. Woodcock	twoodcoc@uoguelph.ca	Digital Photograph; BOLD Barcode Library (November, 2012)	A	Museum Vouchered	P.G.Kevan	11-Aug-2006	Canada	Manitoba	Churchill	16 km SW Churchill, Churchill River Pump House		58.627	-94.23
CHU06-COL1-146.1	CHU06-COL1-146.1	CHU06-COL1-146.1	BIOUG	Biodiversity Institute of Ontario	Arthropoda	Insecta	Coleoptera	Carabidae	Harpalinae	Stereocerus	Stereocerus haematopus	Thomas S. Woodcock	twoodcoc@uoguelph.ca	Digital Photograph; BOLD Barcode Library (November, 2012)	A	Museum Vouchered	J. Bowman	11-Aug-2010	Canada	Manitoba	Churchill	5 km SE Churchill, Intersection of Goose Creek Rd and Canadian National Railway	1st set of tracks-willow	58.718	-94.124
CHU06-COL1-153	CHU06-COL1-153		WRME	University of Manitoba, Wallis Roughley Museum of Entomology	Arthropoda	Insecta	Coleoptera	Carabidae	Harpalinae	Stereocerus	Stereocerus haematopus	Thomas S. Woodcock	twoodcoc@uoguelph.ca	Digital Photograph; BOLD Barcode Library (November, 2012)	A	Museum Vouchered	P.G.Kevan	22-Aug-2006	Canada	Manitoba	Churchill	8 km E Churchill, Polar Bear Alley	Roadside PFTS	58.765	-93.997
CHU06-COL1-256	CHU06-COL1-256		WRME	University of Manitoba, Wallis Roughley Museum of Entomology	Arthropoda	Insecta	Coleoptera	Carabidae	Harpalinae	Stereocerus	Stereocerus haematopus	Henri Goulet	gouleth@agr.gc.ca	Morphological identification	A	Museum Vouchered	P.G.Kevan	24-Aug-2006	Canada	Manitoba	Churchill	23 km E Churchill, Ramsay Creek	Malaize Trap	58.73	-93.78
CHU06-COL1-257.1	CHU06-COL1-257.1	CHU06-COL1-257.1	BIOUG	Biodiversity Institute of Ontario	Arthropoda	Insecta	Coleoptera	Carabidae	Harpalinae	Stereocerus	Stereocerus haematopus	Thomas S. Woodcock	twoodcoc@uoguelph.ca	Digital Photograph; BOLD Barcode Library (November, 2012)	A	Museum Vouchered	J. Bowman	07-Aug-2010	Canada	Manitoba	Churchill	10 km SE Churchill, Farnworth Lake (Landing L.)	Willow	58.705	-94.052
CHU06-COL1-258	CHU06-COL1-258		WRME	University of Manitoba, Wallis Roughley Museum of Entomology	Arthropoda	Insecta	Coleoptera	Carabidae	Harpalinae	Stereocerus	Stereocerus haematopus	Thomas S. Woodcock	twoodcoc@uoguelph.ca	Digital Photograph; BOLD Barcode Library (November, 2012)	A	Museum Vouchered	P.G.Kevan	23-Aug-2006	Canada	Manitoba	Churchill	26 km SE Churchill, Twin Lakes	PFTS	58.63	-93.819
CHU06-COL1-259	CHU06-COL1-259		WRME	University of Manitoba, Wallis Roughley Museum of Entomology	Arthropoda	Insecta	Coleoptera	Carabidae	Harpalinae	Stereocerus	Stereocerus haematopus	Henri Goulet	gouleth@agr.gc.ca	Morphological identification	A	Museum Vouchered	P.G.Kevan	23-Aug-2006	Canada	Manitoba	Churchill	26 km SE Churchill, Twin Lakes	PFTS	58.63	-93.819
JBWM0276883	JBWM0276883	JBWM0276883	WRME	University of Manitoba, Wallis Roughley Museum of Entomology	Arthropoda	Insecta	Coleoptera	Carabidae	Harpalinae	Stereocerus	Stereocerus haematopus	Rob Roughley	rob_roughley@umanitoba.ca	Morphological identification	A	Museum Vouchered	R.E.Roughley	01-Aug-2005	Canada	Manitoba	Churchill	10 km E Churchill, Launch Road	pond in marsh	58.755	-93.998
JBWM0276884	JBWM0276884	JBWM0276884	WRME	University of Manitoba, Wallis Roughley Museum of Entomology	Arthropoda	Insecta	Coleoptera	Carabidae	Harpalinae	Stereocerus	Stereocerus haematopus	Rob Roughley	rob_roughley@umanitoba.ca	Morphological identification	A	Museum Vouchered	R.E.Roughley	18-Aug-2006	Canada	Manitoba	Churchill	22 km E Churchill, CNSC	tundra, pitfall trap	58.738	-93.819
JBWM0276953	JBWM0276953	JBWM0276953	WRME	University of Manitoba, Wallis Roughley Museum of Entomology	Arthropoda	Insecta	Coleoptera	Carabidae	Harpalinae	Stereocerus	Stereocerus haematopus	Rob Roughley	rob_roughley@umanitoba.ca	Morphological identification	A	Museum Vouchered	M.Alperyn	04-Aug-2005	Canada	Manitoba	Churchill	16 km SW Churchill, Churchill River Pump House	flooded shoreline	58.626	-94.231
JBWM0276954	JBWM0276954	JBWM0276954	WRME	University of Manitoba, Wallis Roughley Museum of Entomology	Arthropoda	Insecta	Coleoptera	Carabidae	Harpalinae	Stereocerus	Stereocerus haematopus	Rob Roughley	rob_roughley@umanitoba.ca	Morphological identification	A	Museum Vouchered	M.Alperyn	04-Aug-2005	Canada	Manitoba	Churchill	16 km SW Churchill, Churchill River Pump House	flooded shoreline	58.626	-94.231
JBWM0276979	JBWM0276979	JBWM0276979	WRME	University of Manitoba, Wallis Roughley Museum of Entomology	Arthropoda	Insecta	Coleoptera	Carabidae	Harpalinae	Stereocerus	Stereocerus haematopus	Rob Roughley	rob_roughley@umanitoba.ca	Morphological identification	A	Museum Vouchered	R.E.Roughley	29-Jul-2005	Canada	Manitoba	Churchill	10 km SE Churchill, Farnworth Lake		58.704	-94.053
JBWM0276980	JBWM0276980	JBWM0276980	WRME	University of Manitoba, Wallis Roughley Museum of Entomology	Arthropoda	Insecta	Coleoptera	Carabidae	Harpalinae	Stereocerus	Stereocerus haematopus	Rob Roughley	rob_roughley@umanitoba.ca	Morphological identification	A	Museum Vouchered	H.D.White	07-Jul-1997	Canada	Manitoba	Churchill	22 km E Churchill, CNSC	tundra ponds	58.732	-93.821
JBWM0276983	JBWM0276983	JBWM0276983	WRME	University of Manitoba, Wallis Roughley Museum of Entomology	Arthropoda	Insecta	Coleoptera	Carabidae	Harpalinae	Stereocerus	Stereocerus haematopus	Rob Roughley	rob_roughley@umanitoba.ca	Morphological identification	A	Museum Vouchered	M.Alperyn	04-Aug-2005	Canada	Manitoba	Churchill	4 km SE Churchill, Dene Village	ditch	58.732	-94.111
JBWM0276984	JBWM0276984	JBWM0276984	WRME	University of Manitoba, Wallis Roughley Museum of Entomology	Arthropoda	Insecta	Coleoptera	Carabidae	Harpalinae	Stereocerus	Stereocerus haematopus	Rob Roughley	rob_roughley@umanitoba.ca	Morphological identification	A	Museum Vouchered	R.E.Roughley, M.Alperyn	30-Jul-2005	Canada	Manitoba	Churchill	4 km SE Churchill, Dene Village	ditch	58.732	-94.111
JBWM0277025	JBWM0277025	JBWM0277025	WRME	University of Manitoba, Wallis Roughley Museum of Entomology	Arthropoda	Insecta	Coleoptera	Carabidae	Harpalinae	Stereocerus	Stereocerus haematopus	Rob Roughley	rob_roughley@umanitoba.ca	Morphological identification	A	Museum Vouchered	M.Alperyn	05-Aug-2005	Canada	Manitoba	Churchill	16 km E Churchill, Bird Cove, Rock Bluff B	rock pools	58.768	-93.851
JBWM0277034	JBWM0277034	JBWM0277034	WRME	University of Manitoba, Wallis Roughley Museum of Entomology	Arthropoda	Insecta	Coleoptera	Carabidae	Harpalinae	Stereocerus	Stereocerus haematopus	Rob Roughley	rob_roughley@umanitoba.ca	Morphological identification	A	Museum Vouchered	M.Alperyn	05-Aug-2005	Canada	Manitoba	Churchill	16 km E Churchill, Bird Cove, Rock Bluff B	rock pools	58.768	-93.851
JBWM0277037	JBWM0277037	JBWM0277037	WRME	University of Manitoba, Wallis Roughley Museum of Entomology	Arthropoda	Insecta	Coleoptera	Carabidae	Harpalinae	Stereocerus	Stereocerus haematopus	Rob Roughley	rob_roughley@umanitoba.ca	Morphological identification	A	Museum Vouchered	M.Alperyn	05-Aug-2005	Canada	Manitoba	Churchill	16 km E Churchill, Bird Cove, Rock Bluff B	rock pools	58.768	-93.851
TWCOL-2095	TWCOL-2095		WRME	University of Manitoba, Wallis Roughley Museum of Entomology	Arthropoda	Insecta	Coleoptera	Carabidae	Harpalinae	Stereocerus	Stereocerus haematopus	Thomas S. Woodcock	twoodcoc@uoguelph.ca	Digital Photograph; BOLD Barcode Library (November, 2012)	A	Museum Vouchered	C.Rosarius	19-Aug-2006	Canada	Manitoba	Churchill	26 km SE Churchill, Twin Lakes	locality unconfirmed	58.622	-93.827
09PROBE-CV129	L#09PROBE-1437	09PROBE-CV129	BIOUG	Biodiversity Institute of Ontario	Arthropoda	Insecta	Coleoptera	Carabidae	Trechinae	Trechus	Trechus apicalis	Thomas S. Woodcock	twoodcoc@uoguelph.ca	Digital Photograph; BOLD Barcode Library (November, 2012)	A	Museum Vouchered	M.Alperyn	05-Aug-2005	Canada	Manitoba	Churchill	16 km E Churchill, Bird Cove, Rock Bluff B	rock pools	58.768	-93.851
CHU06-COL1-557	CHU06-COL1-557		WRME	University of Manitoba, Wallis Roughley Museum of Entomology	Arthropoda	Insecta	Coleoptera	Carabidae	Trechinae	Trechus	Trechus apicalis	Henri Goulet	gouleth@agr.gc.ca	Morphological identification	A	Museum Vouchered	P.G.Kevan	17-Aug-2006	Canada	Manitoba	Churchill	26 km SE Churchill, Twin Lakes burn site	Malaize Trap	58.62	-93.83
TWCOL-2068	TWCOL-2068		WRME	University of Manitoba, Wallis Roughley Museum of Entomology	Arthropoda	Insecta	Coleoptera	Cerambycidae	Lepturinae	Acmaeops	Acmaeops proteus	Thomas S. Woodcock	twoodcoc@uoguelph.ca	Digital Photograph; BOLD Barcode Library (November, 2012)	A	Museum Vouchered	Arctic & Boreal Entomology	11-Aug-2006	Canada	Manitoba	Churchill	16 km SW Churchill, Churchill River Pump House	Pump House	58.626	-94.228
07PROBE-10870	07PROBE-10870	07PROBE-10870	BIOUG	Biodiversity Institute of Ontario	Arthropoda	Insecta	Coleoptera	Cerambycidae	Spondylidinae	Arhopalus	Arhopalus foveicollis	Andrew Smith	asmith@unlserve.unl.edu	Morphological identification	A	Museum Vouchered		22-Jul-2007	Canada	Manitoba	Churchill	5 km E Churchill, Gun Range		58.757	-93.984
07PROBE-10871	07PROBE-10871	07PROBE-10871	BIOUG	Biodiversity Institute of Ontario	Arthropoda	Insecta	Coleoptera	Cerambycidae	Spondylidinae	Arhopalus	Arhopalus foveicollis	Andrew Smith	asmith@unlserve.unl.edu	Morphological identification	A	Museum Vouchered		22-Jul-2007	Canada	Manitoba	Churchill	22 km E Churchill, CNSC	MET House	58.738	-93.819
07PROBE-10945	07PROBE-10945	07PROBE-10945	BIOUG	Biodiversity Institute of Ontario	Arthropoda	Insecta	Coleoptera	Cerambycidae	Spondylidinae	Arhopalus	Arhopalus foveicollis	Andrew Smith	asmith@unlserve.unl.edu	Morphological identification	A	Museum Vouchered		22-Jul-2007	Canada	Manitoba	Churchill	22 km E Churchill, CNSC		58.738	-93.819
05CHU-COL-0069	05CHU-COLHM-0069		WRME	University of Manitoba, Wallis Roughley Museum of Entomology	Arthropoda	Insecta	Coleoptera	Cerambycidae	Lepturinae	Gnathacmaeops	Gnathacmaeops pratensis	Thomas S. Woodcock	twoodcoc@uoguelph.ca	Digital Photograph; BOLD Barcode Library (November, 2012)	A	Museum Vouchered	P.G.Kevan	22-Aug-2006	Canada	Manitoba	Churchill	16 km E Churchill, krummholz formation		58.754	-93.913
07PROBE-10106	07PROBE-10106	07PROBE-10106	BIOUG	Biodiversity Institute of Ontario	Arthropoda	Insecta	Coleoptera	Cerambycidae	Lepturinae	Gnathacmaeops	Gnathacmaeops pratensis	Andrew Smith	asmith@unlserve.unl.edu	Morphological identification	A	Museum Vouchered		24-Jul-2007	Canada	Manitoba	Churchill	10 km SE Churchill, Farnworth Lake		58.705	-94.052
07PROBE-10108	07PROBE-10108	07PROBE-10108	BIOUG	Biodiversity Institute of Ontario	Arthropoda	Insecta	Coleoptera	Cerambycidae	Lepturinae	Gnathacmaeops	Gnathacmaeops pratensis	Andrew Smith	asmith@unlserve.unl.edu	Morphological identification	A	Museum Vouchered		24-Jul-2007	Canada	Manitoba	Churchill	10 km SE Churchill, Farnworth Lake		58.705	-94.052
CHU06-COL-426	CHU06-COL-426	CHU06-COL-426	BIOUG	Biodiversity Institute of Ontario	Arthropoda	Insecta	Coleoptera	Cerambycidae	Lepturinae	Gnathacmaeops	Gnathacmaeops pratensis	Thomas S. Woodcock	twoodcoc@uoguelph.ca	Digital Photograph; BOLD Barcode Library (November, 2012)	I	Museum Vouchered	P.G.Kevan	22-Aug-2006	Canada	Manitoba	Churchill	8 km E Churchill, Polar Bear Alley		58.765	-93.997
CHU06-COL1-470.1	CHU06-COL1-470.1	CHU06-COL1-470.1	BIOUG	Biodiversity Institute of Ontario	Arthropoda	Insecta	Coleoptera	Cerambycidae	Lamiinae	Monochamus	Monochamus scutellatus	Thomas S. Woodcock	twoodcoc@uoguelph.ca	Digital Photograph; BOLD Barcode Library (November, 2012)	A	Museum Vouchered	J. Witt	09-Aug-2010	Canada	Manitoba	Churchill	12 km S Churchill, Goose Creek Marina	Open substrate	58.663	-94.166
CHU06-COL1-477	CHU06-COL1-477		WRME	University of Manitoba, Wallis Roughley Museum of Entomology	Arthropoda	Insecta	Coleoptera	Cerambycidae	Lamiinae	Monochamus	Monochamus scutellatus	Thomas S. Woodcock	twoodcoc@uoguelph.ca	Digital Photograph; BOLD Barcode Library (November, 2012)	A	Museum Vouchered	P.G.Kevan	23-Aug-2006	Canada	Manitoba	Churchill	23 km E Churchill, Ramsay Creek	bee bowls	58.73	-93.78
CHU06-COL1-478	CHU06-COL1-478		WRME	University of Manitoba, Wallis Roughley Museum of Entomology	Arthropoda	Insecta	Coleoptera	Cerambycidae	Lamiinae	Monochamus	Monochamus scutellatus	Andrew Smith	asmith@unlserve.unl.edu	Morphological identification	A	Museum Vouchered	P.G.Kevan	20-Aug-2006	Canada	Manitoba	Churchill	23 km SE Churchill, Twin Lakes Road fen	Malaize Trap	58.661	-93.832
MTCOL-0001	MTCOL-0001		CNC	Canadian National Collection of Insects, Arachnids and Nematodes	Arthropoda	Insecta	Coleoptera	Cerambycidae	Lepturinae	Xestoleptura	Xestoleptura tibialis	Thomas S. Woodcock	twoodcoc@uoguelph.ca	Digital Photograph; BOLD Barcode Library (November, 2012)	A	Museum Vouchered	PKevan/TWoodcock	24-Jul-2010	Canada	Manitoba	Churchill	Vicinity of Churchill, welcome sign		58.758	-94.152
10PROBE-20897	LV1208-01	10PROBE-20897	BIOUG	Biodiversity Institute of Ontario	Arthropoda	Insecta	Coleoptera	Chrysomelidae	Galerucinae	Altica	Altica tombacina	Paul Hebert	phebert@uoguelph.ca	Digital Morphology; BOLD Barcode Library (November, 2012)	A	Museum Vouchered	M.Alperyn	02-Aug-2005	Canada	Manitoba	Churchill	16 km E Churchill, tundra ponds	Carex pond	58.759	-93.942
BIOUG01006-H01	L#10PROBE-1631	BIOUG01006-H01	BIOUG	Biodiversity Institute of Ontario	Arthropoda	Insecta	Coleoptera	Chrysomelidae	Galerucinae	Altica	Altica tombacina	Paul Hebert	phebert@uoguelph.ca	Digital Morphology; BOLD Barcode Library (November, 2012)	A	museum vouchered	E.Boyle	26-Jun-2010	Canada	Manitoba	Churchill	6 km SE Churchill, Airport	Pond E airport	58.7584	-94.0695
CHU06-COL-037	CHU06-COL-037	CHU06-COL-037	BIOUG	Biodiversity Institute of Ontario	Arthropoda	Insecta	Coleoptera	Chrysomelidae	Galerucinae	Altica	Altica tombacina	Paul Hebert	phebert@uoguelph.ca	Digital Morphology; BOLD Barcode Library (November, 2012)	I	Museum Vouchered		19-Jul-2009	Canada	Manitoba	Churchill	26 km SE Churchill, Twin Lakes burn site, Balsam Pond		58.617	-93.812
CHU06-COL-038	CHU06-COL-038	CHU06-COL-038	BIOUG	Biodiversity Institute of Ontario	Arthropoda	Insecta	Coleoptera	Chrysomelidae	Galerucinae	Altica	Altica tombacina	Paul Hebert	phebert@uoguelph.ca	Digital Morphology; BOLD Barcode Library (November, 2012)	I	Museum Vouchered		19-Jul-2009	Canada	Manitoba	Churchill	26 km SE Churchill, Twin Lakes burn site, Balsam Pond		58.617	-93.812
CHU06-COL-039	CHU06-COL-039	CHU06-COL-039	BIOUG	Biodiversity Institute of Ontario	Arthropoda	Insecta	Coleoptera	Chrysomelidae	Galerucinae	Altica	Altica tombacina	Paul Hebert	phebert@uoguelph.ca	Digital Morphology; BOLD Barcode Library (November, 2012)	I	Museum voucher, Pinned specimen		19-Jul-2009	Canada	Manitoba	Churchill	26 km SE Churchill, Twin Lakes burn site, Balsam Pond		58.617	-93.812
CHU06-COL-040	CHU06-COL-040	CHU06-COL-040	BIOUG	Biodiversity Institute of Ontario	Arthropoda	Insecta	Coleoptera	Chrysomelidae	Galerucinae	Altica	Altica tombacina	Paul Hebert	phebert@uoguelph.ca	Digital Morphology; BOLD Barcode Library (November, 2012)	I	Museum voucher, Pinned specimen		19-Jul-2009	Canada	Manitoba	Churchill	26 km SE Churchill, Twin Lakes burn site, Balsam Pond		58.617	-93.812
CHU06-COL-041	CHU06-COL-041	CHU06-COL-041	BIOUG	Biodiversity Institute of Ontario	Arthropoda	Insecta	Coleoptera	Chrysomelidae	Galerucinae	Altica	Altica tombacina	Paul Hebert	phebert@uoguelph.ca	Digital Morphology; BOLD Barcode Library (November, 2012)	I	Museum voucher, Pinned specimen		19-Jul-2009	Canada	Manitoba	Churchill	26 km SE Churchill, Twin Lakes burn site, Balsam Pond		58.617	-93.812
CHU06-COL-042	CHU06-COL-042	CHU06-COL-042	BIOUG	Biodiversity Institute of Ontario	Arthropoda	Insecta	Coleoptera	Chrysomelidae	Galerucinae	Altica	Altica tombacina	Paul Hebert	phebert@uoguelph.ca	Digital Morphology; BOLD Barcode Library (November, 2012)	I	Museum voucher, Pinned specimen		19-Jul-2009	Canada	Manitoba	Churchill	26 km SE Churchill, Twin Lakes burn site, Balsam Pond		58.617	-93.812
CHU06-COL-043	CHU06-COL-043	CHU06-COL-043	BIOUG	Biodiversity Institute of Ontario	Arthropoda	Insecta	Coleoptera	Chrysomelidae	Galerucinae	Altica	Altica tombacina	Paul Hebert	phebert@uoguelph.ca	Digital Morphology; BOLD Barcode Library (November, 2012)	I	Museum voucher, Pinned specimen		19-Jul-2009	Canada	Manitoba	Churchill	26 km SE Churchill, Twin Lakes burn site, Balsam Pond		58.617	-93.812
CHU06-COL-044	CHU06-COL-044	CHU06-COL-044	BIOUG	Biodiversity Institute of Ontario	Arthropoda	Insecta	Coleoptera	Chrysomelidae	Galerucinae	Altica	Altica tombacina	Paul Hebert	phebert@uoguelph.ca	Digital Morphology; BOLD Barcode Library (November, 2012)	I	Museum Vouchered		19-Jul-2009	Canada	Manitoba	Churchill	26 km SE Churchill, Twin Lakes burn site, Balsam Pond		58.617	-93.812
CHU06-COL-045	CHU06-COL-045	CHU06-COL-045	BIOUG	Biodiversity Institute of Ontario	Arthropoda	Insecta	Coleoptera	Chrysomelidae	Galerucinae	Altica	Altica tombacina	Paul Hebert	phebert@uoguelph.ca	Digital Morphology; BOLD Barcode Library (November, 2012)	I	Museum Vouchered		19-Jul-2009	Canada	Manitoba	Churchill	26 km SE Churchill, Twin Lakes		58.629	-93.798
CHU06-COL-046	CHU06-COL-046	CHU06-COL-046	BIOUG	Biodiversity Institute of Ontario	Arthropoda	Insecta	Coleoptera	Chrysomelidae	Galerucinae	Altica	Altica tombacina	Paul Hebert	phebert@uoguelph.ca	Digital Morphology; BOLD Barcode Library (November, 2012)	I	Museum Vouchered		22-Jul-2009	Canada	Manitoba	Churchill	26 km SE Churchill, Twin Lakes burn site, Balsam Pond		58.617	-93.812
CHU06-COL-047	CHU06-COL-047	CHU06-COL-047	BIOUG	Biodiversity Institute of Ontario	Arthropoda	Insecta	Coleoptera	Chrysomelidae	Galerucinae	Altica	Altica tombacina	Paul Hebert	phebert@uoguelph.ca	Digital Morphology; BOLD Barcode Library (November, 2012)	I	Museum Vouchered		22-Jul-2009	Canada	Manitoba	Churchill	26 km SE Churchill, Twin Lakes burn site, Balsam Pond		58.617	-93.812
CHU06-COL-048	CHU06-COL-048	CHU06-COL-048	BIOUG	Biodiversity Institute of Ontario	Arthropoda	Insecta	Coleoptera	Chrysomelidae	Galerucinae	Altica	Altica tombacina	Paul Hebert	phebert@uoguelph.ca	Digital Morphology; BOLD Barcode Library (November, 2012)	I	Museum voucher, Pinned specimen		22-Jul-2009	Canada	Manitoba	Churchill	26 km SE Churchill, Twin Lakes burn site, Balsam Pond		58.617	-93.812
CHU06-COL-049	CHU06-COL-049	CHU06-COL-049	BIOUG	Biodiversity Institute of Ontario	Arthropoda	Insecta	Coleoptera	Chrysomelidae	Galerucinae	Altica	Altica tombacina	Paul Hebert	phebert@uoguelph.ca	Digital Morphology; BOLD Barcode Library (November, 2012)	I	Museum voucher, Pinned Specimen	G.Blagoev	27-Jul-2009	Canada	Manitoba	Churchill	16 km E Churchill, Bird Cove		58.752	-93.886
CHU06-COL-050	CHU06-COL-050	CHU06-COL-050	BIOUG	Biodiversity Institute of Ontario	Arthropoda	Insecta	Coleoptera	Chrysomelidae	Galerucinae	Altica	Altica tombacina	Paul Hebert	phebert@uoguelph.ca	Digital Morphology; BOLD Barcode Library (November, 2012)	I	Museum voucher, Pinned Specimen	G.Blagoev	27-Jul-2009	Canada	Manitoba	Churchill	16 km E Churchill, Bird Cove		58.752	-93.886
CHU06-COL-051	CHU06-COL-051	CHU06-COL-051	BIOUG	Biodiversity Institute of Ontario	Arthropoda	Insecta	Coleoptera	Chrysomelidae	Galerucinae	Altica	Altica tombacina	Paul Hebert	phebert@uoguelph.ca	Digital Morphology; BOLD Barcode Library (November, 2012)	I	Museum Vouchered	G.Blagoev	27-Jul-2009	Canada	Manitoba	Churchill	16 km E Churchill, Bird Cove		58.752	-93.886
CHU06-COL-052	CHU06-COL-052	CHU06-COL-052	BIOUG	Biodiversity Institute of Ontario	Arthropoda	Insecta	Coleoptera	Chrysomelidae	Galerucinae	Altica	Altica tombacina	Paul Hebert	phebert@uoguelph.ca	Digital Morphology; BOLD Barcode Library (November, 2012)	I	Museum Vouchered	G.Blagoev	27-Jul-2009	Canada	Manitoba	Churchill	16 km E Churchill, Bird Cove		58.752	-93.886
CHU06-COL-053	CHU06-COL-053	CHU06-COL-053	BIOUG	Biodiversity Institute of Ontario	Arthropoda	Insecta	Coleoptera	Chrysomelidae	Galerucinae	Altica	Altica tombacina	Paul Hebert	phebert@uoguelph.ca	Digital Morphology; BOLD Barcode Library (November, 2012)	I	Museum Vouchered	G.Blagoev	27-Jul-2009	Canada	Manitoba	Churchill	16 km E Churchill, Bird Cove		58.752	-93.886
CHU06-COL-055	CHU06-COL-055	CHU06-COL-055	BIOUG	Biodiversity Institute of Ontario	Arthropoda	Insecta	Coleoptera	Chrysomelidae	Galerucinae	Altica	Altica tombacina	Paul Hebert	phebert@uoguelph.ca	Digital Morphology; BOLD Barcode Library (November, 2012)	I	Museum voucher, Pinned Specimen	G.Blagoev	27-Jul-2009	Canada	Manitoba	Churchill	16 km E Churchill, Bird Cove		58.752	-93.886
CHU06-COL-056	CHU06-COL-056	CHU06-COL-056	BIOUG	Biodiversity Institute of Ontario	Arthropoda	Insecta	Coleoptera	Chrysomelidae	Galerucinae	Altica	Altica tombacina	Paul Hebert	phebert@uoguelph.ca	Digital Morphology; BOLD Barcode Library (November, 2012)	I	Museum voucher, Pinned Specimen	G.Blagoev	27-Jul-2009	Canada	Manitoba	Churchill	16 km E Churchill, Bird Cove		58.752	-93.886
CHU06-COL-057	CHU06-COL-057	CHU06-COL-057	BIOUG	Biodiversity Institute of Ontario	Arthropoda	Insecta	Coleoptera	Chrysomelidae	Galerucinae	Altica	Altica tombacina	Paul Hebert	phebert@uoguelph.ca	Digital Morphology; BOLD Barcode Library (November, 2012)	I	Museum Vouchered	G.Blagoev	27-Jul-2009	Canada	Manitoba	Churchill	16 km E Churchill, Bird Cove		58.752	-93.886
CHU06-COL-058	CHU06-COL-058	CHU06-COL-058	BIOUG	Biodiversity Institute of Ontario	Arthropoda	Insecta	Coleoptera	Chrysomelidae	Galerucinae	Altica	Altica tombacina	Paul Hebert	phebert@uoguelph.ca	Digital Morphology; BOLD Barcode Library (November, 2012)	I	Museum voucher, Pinned Specimen	G.Blagoev	27-Jul-2009	Canada	Manitoba	Churchill	16 km E Churchill, Bird Cove		58.752	-93.886
CHU06-COL-059	CHU06-COL-059	CHU06-COL-059	BIOUG	Biodiversity Institute of Ontario	Arthropoda	Insecta	Coleoptera	Chrysomelidae	Galerucinae	Altica	Altica tombacina	Paul Hebert	phebert@uoguelph.ca	Digital Morphology; BOLD Barcode Library (November, 2012)	I	Museum Vouchered	G.Blagoev	27-Jul-2009	Canada	Manitoba	Churchill	16 km E Churchill, Bird Cove		58.752	-93.886
CHU06-COL-060	CHU06-COL-060	CHU06-COL-060	BIOUG	Biodiversity Institute of Ontario	Arthropoda	Insecta	Coleoptera	Chrysomelidae	Galerucinae	Altica	Altica tombacina	Paul Hebert	phebert@uoguelph.ca	Digital Morphology; BOLD Barcode Library (November, 2012)	I	Museum voucher, Pinned Specimen	G.Blagoev	27-Jul-2009	Canada	Manitoba	Churchill	16 km E Churchill, Bird Cove		58.752	-93.886
CHU06-COL-061	CHU06-COL-061	CHU06-COL-061	BIOUG	Biodiversity Institute of Ontario	Arthropoda	Insecta	Coleoptera	Chrysomelidae	Galerucinae	Altica	Altica tombacina	Paul Hebert	phebert@uoguelph.ca	Digital Morphology; BOLD Barcode Library (November, 2012)	I	Museum voucher, Pinned Specimen	G.Blagoev	27-Jul-2009	Canada	Manitoba	Churchill	16 km E Churchill, Bird Cove		58.752	-93.886
CHU06-COL-063	CHU06-COL-063	CHU06-COL-063	BIOUG	Biodiversity Institute of Ontario	Arthropoda	Insecta	Coleoptera	Chrysomelidae	Galerucinae	Altica	Altica tombacina	Paul Hebert	phebert@uoguelph.ca	Digital Morphology; BOLD Barcode Library (November, 2012)	I	Museum voucher, Pinned Specimen	G.Blagoev	27-Jul-2009	Canada	Manitoba	Churchill	16 km E Churchill, Bird Cove		58.752	-93.886
CHU06-COL-077	CHU06-COL-077	CHU06-COL-077	BIOUG	Biodiversity Institute of Ontario	Arthropoda	Insecta	Coleoptera	Chrysomelidae	Galerucinae	Altica	Altica tombacina	Paul Hebert	phebert@uoguelph.ca	Digital Morphology; BOLD Barcode Library (November, 2012)	I	Museum voucher, Pinned Specimen	G.Blagoev	27-Jul-2009	Canada	Manitoba	Churchill	16 km E Churchill, Bird Cove		58.752	-93.886
CHU06-COL-078	CHU06-COL-078	CHU06-COL-078	BIOUG	Biodiversity Institute of Ontario	Arthropoda	Insecta	Coleoptera	Chrysomelidae	Galerucinae	Altica	Altica tombacina	Paul Hebert	phebert@uoguelph.ca	Digital Morphology; BOLD Barcode Library (November, 2012)	I	Museum voucher, Pinned Specimen	G.Blagoev	27-Jul-2009	Canada	Manitoba	Churchill	16 km E Churchill, Bird Cove		58.752	-93.886
CHU06-COL-079	CHU06-COL-079	CHU06-COL-079	BIOUG	Biodiversity Institute of Ontario	Arthropoda	Insecta	Coleoptera	Chrysomelidae	Galerucinae	Altica	Altica tombacina	Paul Hebert	phebert@uoguelph.ca	Digital Morphology; BOLD Barcode Library (November, 2012)	I	Museum voucher, Pinned Specimen	G.Blagoev	27-Jul-2009	Canada	Manitoba	Churchill	16 km E Churchill, Bird Cove		58.752	-93.886
CHU06-COL-080	CHU06-COL-080	CHU06-COL-080	BIOUG	Biodiversity Institute of Ontario	Arthropoda	Insecta	Coleoptera	Chrysomelidae	Galerucinae	Altica	Altica tombacina	Paul Hebert	phebert@uoguelph.ca	Digital Morphology; BOLD Barcode Library (November, 2012)	I	Museum voucher, Pinned Specimen	G.Blagoev	27-Jul-2009	Canada	Manitoba	Churchill	16 km E Churchill, Bird Cove		58.752	-93.886
CHU06-COL-081	CHU06-COL-081	CHU06-COL-081	BIOUG	Biodiversity Institute of Ontario	Arthropoda	Insecta	Coleoptera	Chrysomelidae	Galerucinae	Altica	Altica tombacina	Paul Hebert	phebert@uoguelph.ca	Digital Morphology; BOLD Barcode Library (November, 2012)	I	Museum voucher, Pinned Specimen	G.Blagoev	27-Jul-2009	Canada	Manitoba	Churchill	16 km E Churchill, Bird Cove		58.752	-93.886
CHU06-COL-082	CHU06-COL-082	CHU06-COL-082	BIOUG	Biodiversity Institute of Ontario	Arthropoda	Insecta	Coleoptera	Chrysomelidae	Galerucinae	Altica	Altica tombacina	Paul Hebert	phebert@uoguelph.ca	Digital Morphology; BOLD Barcode Library (November, 2012)	I	Museum Vouchered	G.Blagoev	29-Jul-2009	Canada	Manitoba	Churchill	16 km SW Churchill, Churchill River Pump House		58.626	-94.229
CHU06-COL-083	CHU06-COL-083	CHU06-COL-083	BIOUG	Biodiversity Institute of Ontario	Arthropoda	Insecta	Coleoptera	Chrysomelidae	Galerucinae	Altica	Altica tombacina	Paul Hebert	phebert@uoguelph.ca	Digital Morphology; BOLD Barcode Library (November, 2012)	I	Museum Vouchered	G.Blagoev	29-Jul-2009	Canada	Manitoba	Churchill	16 km SW Churchill, Churchill River Pump House		58.626	-94.229
CHU06-COL-084	CHU06-COL-084	CHU06-COL-084	BIOUG	Biodiversity Institute of Ontario	Arthropoda	Insecta	Coleoptera	Chrysomelidae	Galerucinae	Altica	Altica tombacina	Paul Hebert	phebert@uoguelph.ca	Digital Morphology; BOLD Barcode Library (November, 2012)	I	Museum voucher, Pinned Specimen	G.Blagoev	29-Jul-2009	Canada	Manitoba	Churchill	16 km SW Churchill, Churchill River Pump House		58.626	-94.229
CHU06-COL-085	CHU06-COL-085	CHU06-COL-085	BIOUG	Biodiversity Institute of Ontario	Arthropoda	Insecta	Coleoptera	Chrysomelidae	Galerucinae	Altica	Altica tombacina	Paul Hebert	phebert@uoguelph.ca	Digital Morphology; BOLD Barcode Library (November, 2012)	I	Museum Vouchered	G.Blagoev	29-Jul-2009	Canada	Manitoba	Churchill	16 km SW Churchill, Churchill River Pump House		58.626	-94.229
CHU06-COL-086	CHU06-COL-086	CHU06-COL-086	BIOUG	Biodiversity Institute of Ontario	Arthropoda	Insecta	Coleoptera	Chrysomelidae	Galerucinae	Altica	Altica tombacina	Paul Hebert	phebert@uoguelph.ca	Digital Morphology; BOLD Barcode Library (November, 2012)	I	Museum voucher, Pinned Specimen	G.Blagoev	29-Jul-2009	Canada	Manitoba	Churchill	16 km SW Churchill, Churchill River Pump House		58.626	-94.229
CHU06-COL-087	CHU06-COL-087	CHU06-COL-087	BIOUG	Biodiversity Institute of Ontario	Arthropoda	Insecta	Coleoptera	Chrysomelidae	Galerucinae	Altica	Altica tombacina	Paul Hebert	phebert@uoguelph.ca	Digital Morphology; BOLD Barcode Library (November, 2012)	I	Museum voucher, Pinned Specimen	G.Blagoev	29-Jul-2009	Canada	Manitoba	Churchill	16 km SW Churchill, Churchill River Pump House		58.626	-94.229
CHU06-COL-088	CHU06-COL-088	CHU06-COL-088	BIOUG	Biodiversity Institute of Ontario	Arthropoda	Insecta	Coleoptera	Chrysomelidae	Galerucinae	Altica	Altica tombacina	Paul Hebert	phebert@uoguelph.ca	Digital Morphology; BOLD Barcode Library (November, 2012)	I	Museum voucher, Pinned Specimen	G.Blagoev	29-Jul-2009	Canada	Manitoba	Churchill	16 km SW Churchill, Churchill River Pump House		58.626	-94.229
CHU06-COL-090	CHU06-COL-090	CHU06-COL-090	BIOUG	Biodiversity Institute of Ontario	Arthropoda	Insecta	Coleoptera	Chrysomelidae	Galerucinae	Altica	Altica tombacina	Paul Hebert	phebert@uoguelph.ca	Digital Morphology; BOLD Barcode Library (November, 2012)	I	Museum voucher, Pinned Specimen	G.Blagoev	29-Jul-2009	Canada	Manitoba	Churchill	16 km SW Churchill, Churchill River Pump House		58.626	-94.229
CHU06-COL-091	CHU06-COL-091	CHU06-COL-091	BIOUG	Biodiversity Institute of Ontario	Arthropoda	Insecta	Coleoptera	Chrysomelidae	Galerucinae	Altica	Altica tombacina	Paul Hebert	phebert@uoguelph.ca	Digital Morphology; BOLD Barcode Library (November, 2012)	I	Museum voucher, Pinned Specimen		19-Jul-2009	Canada	Manitoba	Churchill	26 km SE Churchill, Twin Lakes burn site, Balsam Pond		58.617	-93.812
CHU06-COL-092	CHU06-COL-092	CHU06-COL-092	BIOUG	Biodiversity Institute of Ontario	Arthropoda	Insecta	Coleoptera	Chrysomelidae	Galerucinae	Altica	Altica tombacina	Paul Hebert	phebert@uoguelph.ca	Digital Morphology; BOLD Barcode Library (November, 2012)	I	Museum voucher, Pinned Specimen		19-Jul-2009	Canada	Manitoba	Churchill	26 km SE Churchill, Twin Lakes burn site, Balsam Pond		58.617	-93.812
CHU06-COL-093	CHU06-COL-093	CHU06-COL-093	BIOUG	Biodiversity Institute of Ontario	Arthropoda	Insecta	Coleoptera	Chrysomelidae	Galerucinae	Altica	Altica tombacina	Paul Hebert	phebert@uoguelph.ca	Digital Morphology; BOLD Barcode Library (November, 2012)	I	Museum Vouchered		19-Jul-2009	Canada	Manitoba	Churchill	26 km SE Churchill, Twin Lakes burn site, Balsam Pond		58.617	-93.812
CHU06-COL-094	CHU06-COL-094	CHU06-COL-094	BIOUG	Biodiversity Institute of Ontario	Arthropoda	Insecta	Coleoptera	Chrysomelidae	Galerucinae	Altica	Altica tombacina	Paul Hebert	phebert@uoguelph.ca	Digital Morphology; BOLD Barcode Library (November, 2012)	I	Museum Vouchered		19-Jul-2009	Canada	Manitoba	Churchill	26 km SE Churchill, Twin Lakes burn site, Balsam Pond		58.617	-93.812
CHU06-COL-095	CHU06-COL-095	CHU06-COL-095	BIOUG	Biodiversity Institute of Ontario	Arthropoda	Insecta	Coleoptera	Chrysomelidae	Galerucinae	Altica	Altica tombacina	Paul Hebert	phebert@uoguelph.ca	Digital Morphology; BOLD Barcode Library (November, 2012)	I	Museum Vouchered		19-Jul-2009	Canada	Manitoba	Churchill	26 km SE Churchill, Twin Lakes burn site, Balsam Pond		58.617	-93.812
CHU06-COL-103	CHU06-COL-103	CHU06-COL-103	BIOUG	Biodiversity Institute of Ontario	Arthropoda	Insecta	Coleoptera	Chrysomelidae	Galerucinae	Altica	Altica tombacina	Paul Hebert	phebert@uoguelph.ca	Digital Morphology; BOLD Barcode Library (November, 2012)	I	Museum Vouchered		23-Jul-2009	Canada	Manitoba	Churchill	23 km E Churchill, Ramsay Creek		58.73	-93.78
CHU06-COL1-777	CHU06-COL1-777		WRME	University of Manitoba, Wallis Roughley Museum of Entomology	Arthropoda	Insecta	Coleoptera	Chrysomelidae	Galerucinae	Altica	Altica tombacina	Paul Hebert	phebert@uoguelph.ca	Digital Morphology; BOLD Barcode Library (November, 2012)	A	Museum Vouchered	Arctic & Boreal Entomology	09-Aug-2006	Canada	Manitoba	Churchill	16 km SW Churchill, Churchill River Pump House	Pump House Churchill R.	58.626	-94.228
CHU06-COL-197	CHU06-COL-197	CHU06-COL-197	BIOUG	Biodiversity Institute of Ontario	Arthropoda	Insecta	Coleoptera	Chrysomelidae	Galerucinae	Altica	Altica tombacina	Paul Hebert	phebert@uoguelph.ca	Digital Morphology; BOLD Barcode Library (November, 2012)	I	Museum Vouchered	Brandon Laforest	18-Jul-2010	Canada	Manitoba	Churchill	26 km SE Churchill, Twin Lakes fen	grasses and willows	58.633	-93.787
CHU06-COL-198	CHU06-COL-198	CHU06-COL-198	BIOUG	Biodiversity Institute of Ontario	Arthropoda	Insecta	Coleoptera	Chrysomelidae	Galerucinae	Altica	Altica tombacina	Paul Hebert	phebert@uoguelph.ca	Digital Morphology; BOLD Barcode Library (November, 2012)	I	Museum Vouchered	Brandon Laforest	10-Aug-2010	Canada	Manitoba	Churchill	23 km E Churchill, Ramsay Creek	creek bed grasses	58.73	-93.78
CHU06-COL-199	CHU06-COL-199	CHU06-COL-199	BIOUG	Biodiversity Institute of Ontario	Arthropoda	Insecta	Coleoptera	Chrysomelidae	Galerucinae	Altica	Altica tombacina	Paul Hebert	phebert@uoguelph.ca	Digital Morphology; BOLD Barcode Library (November, 2012)	I	Museum Vouchered	Brandon Laforest	03-Aug-2010	Canada	Manitoba	Churchill	26 km SE Churchill, Twin Lakes	Twin lakes Forest on way to TL Fen	58.63	-93.82
CHU06-COL-200	CHU06-COL-200	CHU06-COL-200	BIOUG	Biodiversity Institute of Ontario	Arthropoda	Insecta	Coleoptera	Chrysomelidae	Galerucinae	Altica	Altica tombacina	Paul Hebert	phebert@uoguelph.ca	Digital Morphology; BOLD Barcode Library (November, 2012)	I	Museum Vouchered	Brandon Laforest	03-Aug-2010	Canada	Manitoba	Churchill	26 km SE Churchill, Twin Lakes	Twin lakes Forest on way to TL Fen	58.63	-93.82
CHU06-COL-201	CHU06-COL-201	CHU06-COL-201	BIOUG	Biodiversity Institute of Ontario	Arthropoda	Insecta	Coleoptera	Chrysomelidae	Galerucinae	Altica	Altica tombacina	Paul Hebert	phebert@uoguelph.ca	Digital Morphology; BOLD Barcode Library (November, 2012)	I	Museum Vouchered	Brandon Laforest	19-Jul-2010	Canada	Manitoba	Churchill	10 km SE Churchill, Farnworth Lake (Landing L.)	grasses and willows on bank and around cabin	58.705	-94.054
CHU06-COL-202	CHU06-COL-202	CHU06-COL-202	BIOUG	Biodiversity Institute of Ontario	Arthropoda	Insecta	Coleoptera	Chrysomelidae	Galerucinae	Altica	Altica tombacina	Paul Hebert	phebert@uoguelph.ca	Digital Morphology; BOLD Barcode Library (November, 2012)	I	Museum Vouchered	Brandon Laforest	19-Jul-2010	Canada	Manitoba	Churchill	10 km SE Churchill, Farnworth Lake (Landing L.)	grasses and willows on bank and around cabin	58.705	-94.054
CHU06-COL-266	CHU06-COL-266	CHU06-COL-266	BIOUG	Biodiversity Institute of Ontario	Arthropoda	Insecta	Coleoptera	Chrysomelidae	Galerucinae	Altica	Altica tombacina	Paul Hebert	phebert@uoguelph.ca	Digital Morphology; BOLD Barcode Library (November, 2012)	I	Museum Vouchered	Arctic & Boreal Entomology	09-Aug-2006	Canada	Manitoba	Churchill	16 km SW Churchill, Churchill River Pump House	Pump House	58.626	-94.228
CHU06-COL-267	CHU06-COL-267	CHU06-COL-267	BIOUG	Biodiversity Institute of Ontario	Arthropoda	Insecta	Coleoptera	Chrysomelidae	Galerucinae	Altica	Altica tombacina	Paul Hebert	phebert@uoguelph.ca	Digital Morphology; BOLD Barcode Library (November, 2012)	I	Museum Vouchered	Arctic & Boreal Entomology	09-Aug-2006	Canada	Manitoba	Churchill	16 km SW Churchill, Churchill River Pump House	Pump House	58.626	-94.228
CHU06-COL-268	CHU06-COL-268	CHU06-COL-268	BIOUG	Biodiversity Institute of Ontario	Arthropoda	Insecta	Coleoptera	Chrysomelidae	Galerucinae	Altica	Altica tombacina	Paul Hebert	phebert@uoguelph.ca	Digital Morphology; BOLD Barcode Library (November, 2012)	I	Museum Vouchered	Arctic & Boreal Entomology	09-Aug-2006	Canada	Manitoba	Churchill	16 km SW Churchill, Churchill River Pump House	Pump House	58.626	-94.228
CHU06-COL-269	CHU06-COL-269	CHU06-COL-269	BIOUG	Biodiversity Institute of Ontario	Arthropoda	Insecta	Coleoptera	Chrysomelidae	Galerucinae	Altica	Altica tombacina	Paul Hebert	phebert@uoguelph.ca	Digital Morphology; BOLD Barcode Library (November, 2012)	I	Museum Vouchered	Arctic & Boreal Entomology	09-Aug-2006	Canada	Manitoba	Churchill	16 km SW Churchill, Churchill River Pump House	Pump House	58.626	-94.228
CHU06-COL-270	CHU06-COL-270	CHU06-COL-270	BIOUG	Biodiversity Institute of Ontario	Arthropoda	Insecta	Coleoptera	Chrysomelidae	Galerucinae	Altica	Altica tombacina	Paul Hebert	phebert@uoguelph.ca	Digital Morphology; BOLD Barcode Library (November, 2012)	I	Museum Vouchered	Arctic & Boreal Entomology	09-Aug-2006	Canada	Manitoba	Churchill	16 km SW Churchill, Churchill River Pump House	Pump House	58.626	-94.228
CHU06-COL-271	CHU06-COL-271	CHU06-COL-271	BIOUG	Biodiversity Institute of Ontario	Arthropoda	Insecta	Coleoptera	Chrysomelidae	Galerucinae	Altica	Altica tombacina	Paul Hebert	phebert@uoguelph.ca	Digital Morphology; BOLD Barcode Library (November, 2012)	I	Museum Vouchered	Arctic & Boreal Entomology	09-Aug-2006	Canada	Manitoba	Churchill	16 km SW Churchill, Churchill River Pump House	Pump House	58.626	-94.228
CHU06-COL-272	CHU06-COL-272	CHU06-COL-272	BIOUG	Biodiversity Institute of Ontario	Arthropoda	Insecta	Coleoptera	Chrysomelidae	Galerucinae	Altica	Altica tombacina	Paul Hebert	phebert@uoguelph.ca	Digital Morphology; BOLD Barcode Library (November, 2012)	I	Museum Vouchered	Arctic & Boreal Entomology	09-Aug-2006	Canada	Manitoba	Churchill	16 km SW Churchill, Churchill River Pump House	Pump House	58.626	-94.228
CHU06-COL-273	CHU06-COL-273	CHU06-COL-273	BIOUG	Biodiversity Institute of Ontario	Arthropoda	Insecta	Coleoptera	Chrysomelidae	Galerucinae	Altica	Altica tombacina	Paul Hebert	phebert@uoguelph.ca	Digital Morphology; BOLD Barcode Library (November, 2012)	I	Museum Vouchered	Arctic & Boreal Entomology	09-Aug-2006	Canada	Manitoba	Churchill	16 km SW Churchill, Churchill River Pump House	Pump House	58.626	-94.228
CHU06-COL-274	CHU06-COL-274	CHU06-COL-274	BIOUG	Biodiversity Institute of Ontario	Arthropoda	Insecta	Coleoptera	Chrysomelidae	Galerucinae	Altica	Altica tombacina	Paul Hebert	phebert@uoguelph.ca	Digital Morphology; BOLD Barcode Library (November, 2012)	I	Museum Vouchered	Arctic & Boreal Entomology	09-Aug-2006	Canada	Manitoba	Churchill	16 km SW Churchill, Churchill River Pump House	Pump House	58.626	-94.228
CHU06-COL-275	CHU06-COL-275	CHU06-COL-275	BIOUG	Biodiversity Institute of Ontario	Arthropoda	Insecta	Coleoptera	Chrysomelidae	Galerucinae	Altica	Altica tombacina	Paul Hebert	phebert@uoguelph.ca	Digital Morphology; BOLD Barcode Library (November, 2012)	I	Museum Vouchered	Arctic & Boreal Entomology	09-Aug-2006	Canada	Manitoba	Churchill	16 km SW Churchill, Churchill River Pump House	Pump House	58.626	-94.228
CHU06-COL-276	CHU06-COL-276	CHU06-COL-276	BIOUG	Biodiversity Institute of Ontario	Arthropoda	Insecta	Coleoptera	Chrysomelidae	Galerucinae	Altica	Altica tombacina	Paul Hebert	phebert@uoguelph.ca	Digital Morphology; BOLD Barcode Library (November, 2012)	I	Museum Vouchered	Arctic & Boreal Entomology	09-Aug-2006	Canada	Manitoba	Churchill	16 km SW Churchill, Churchill River Pump House	Pump House	58.626	-94.228
CHU06-COL-277	CHU06-COL-277	CHU06-COL-277	BIOUG	Biodiversity Institute of Ontario	Arthropoda	Insecta	Coleoptera	Chrysomelidae	Galerucinae	Altica	Altica tombacina	Paul Hebert	phebert@uoguelph.ca	Digital Morphology; BOLD Barcode Library (November, 2012)	I	Museum Vouchered	Arctic & Boreal Entomology	09-Aug-2006	Canada	Manitoba	Churchill	16 km SW Churchill, Churchill River Pump House	Pump House	58.626	-94.228
CHU06-COL-278	CHU06-COL-278	CHU06-COL-278	BIOUG	Biodiversity Institute of Ontario	Arthropoda	Insecta	Coleoptera	Chrysomelidae	Galerucinae	Altica	Altica tombacina	Paul Hebert	phebert@uoguelph.ca	Digital Morphology; BOLD Barcode Library (November, 2012)	I	Museum Vouchered	Arctic & Boreal Entomology	09-Aug-2006	Canada	Manitoba	Churchill	16 km SW Churchill, Churchill River Pump House	Pump House	58.626	-94.228
CHU06-COL-279	CHU06-COL-279	CHU06-COL-279	BIOUG	Biodiversity Institute of Ontario	Arthropoda	Insecta	Coleoptera	Chrysomelidae	Galerucinae	Altica	Altica tombacina	Paul Hebert	phebert@uoguelph.ca	Digital Morphology; BOLD Barcode Library (November, 2012)	I	Museum Vouchered	Arctic & Boreal Entomology	09-Aug-2006	Canada	Manitoba	Churchill	16 km SW Churchill, Churchill River Pump House	Pump House	58.626	-94.228
CHU06-COL-280	CHU06-COL-280	CHU06-COL-280	BIOUG	Biodiversity Institute of Ontario	Arthropoda	Insecta	Coleoptera	Chrysomelidae	Galerucinae	Altica	Altica tombacina	Paul Hebert	phebert@uoguelph.ca	Digital Morphology; BOLD Barcode Library (November, 2012)	I	Museum Vouchered	Arctic & Boreal Entomology	09-Aug-2006	Canada	Manitoba	Churchill	16 km SW Churchill, Churchill River Pump House	Pump House	58.626	-94.228
CHU06-COL-281	CHU06-COL-281	CHU06-COL-281	BIOUG	Biodiversity Institute of Ontario	Arthropoda	Insecta	Coleoptera	Chrysomelidae	Galerucinae	Altica	Altica tombacina	Paul Hebert	phebert@uoguelph.ca	Digital Morphology; BOLD Barcode Library (November, 2012)	I	Museum Vouchered	Arctic & Boreal Entomology	09-Aug-2006	Canada	Manitoba	Churchill	16 km SW Churchill, Churchill River Pump House	Pump House	58.626	-94.228
CHU06-COL-308	CHU06-COL-308	CHU06-COL-308	BIOUG	Biodiversity Institute of Ontario	Arthropoda	Insecta	Coleoptera	Chrysomelidae	Galerucinae	Altica	Altica tombacina	Paul Hebert	phebert@uoguelph.ca	Digital Morphology; BOLD Barcode Library (November, 2012)	I	Museum Vouchered	Arctic & Boreal Entomology	08-Aug-2006	Canada	Manitoba	Churchill	14 km E Churchill, Golf Balls Intertidal	Hudson Bay Coast	58.764	-93.939
CHU06-COL-309	CHU06-COL-309	CHU06-COL-309	BIOUG	Biodiversity Institute of Ontario	Arthropoda	Insecta	Coleoptera	Chrysomelidae	Galerucinae	Altica	Altica tombacina	Paul Hebert	phebert@uoguelph.ca	Digital Morphology; BOLD Barcode Library (November, 2012)	I	Museum Vouchered	Arctic & Boreal Entomology	08-Aug-2006	Canada	Manitoba	Churchill	14 km E Churchill, Golf Balls Intertidal	Hudson Bay Coast	58.764	-93.939
CHU06-COL-310	CHU06-COL-310	CHU06-COL-310	BIOUG	Biodiversity Institute of Ontario	Arthropoda	Insecta	Coleoptera	Chrysomelidae	Galerucinae	Altica	Altica tombacina	Paul Hebert	phebert@uoguelph.ca	Digital Morphology; BOLD Barcode Library (November, 2012)	I	Museum Vouchered	Arctic & Boreal Entomology	08-Aug-2006	Canada	Manitoba	Churchill	14 km E Churchill, Golf Balls Intertidal	Hudson Bay Coast	58.764	-93.939
CHU06-COL-311	CHU06-COL-311	CHU06-COL-311	BIOUG	Biodiversity Institute of Ontario	Arthropoda	Insecta	Coleoptera	Chrysomelidae	Galerucinae	Altica	Altica tombacina	Paul Hebert	phebert@uoguelph.ca	Digital Morphology; BOLD Barcode Library (November, 2012)	I	Museum Vouchered	Arctic & Boreal Entomology	08-Aug-2006	Canada	Manitoba	Churchill	14 km E Churchill, Golf Balls Intertidal	Hudson Bay Coast	58.764	-93.939
CHU06-COL-312	CHU06-COL-312	CHU06-COL-312	BIOUG	Biodiversity Institute of Ontario	Arthropoda	Insecta	Coleoptera	Chrysomelidae	Galerucinae	Altica	Altica tombacina	Paul Hebert	phebert@uoguelph.ca	Digital Morphology; BOLD Barcode Library (November, 2012)	I	Museum Vouchered	Arctic & Boreal Entomology	08-Aug-2006	Canada	Manitoba	Churchill	14 km E Churchill, Golf Balls Intertidal	Hudson Bay Coast	58.764	-93.939
CHU06-COL-313	CHU06-COL-313	CHU06-COL-313	BIOUG	Biodiversity Institute of Ontario	Arthropoda	Insecta	Coleoptera	Chrysomelidae	Galerucinae	Altica	Altica tombacina	Paul Hebert	phebert@uoguelph.ca	Digital Morphology; BOLD Barcode Library (November, 2012)	I	Museum Vouchered	Arctic & Boreal Entomology	08-Aug-2006	Canada	Manitoba	Churchill	14 km E Churchill, Golf Balls Intertidal	Hudson Bay Coast	58.764	-93.939
CHU06-COL-314	CHU06-COL-314	CHU06-COL-314	BIOUG	Biodiversity Institute of Ontario	Arthropoda	Insecta	Coleoptera	Chrysomelidae	Galerucinae	Altica	Altica tombacina	Paul Hebert	phebert@uoguelph.ca	Digital Morphology; BOLD Barcode Library (November, 2012)	I	Museum Vouchered	Arctic & Boreal Entomology	08-Aug-2006	Canada	Manitoba	Churchill	14 km E Churchill, Golf Balls Intertidal	Hudson Bay Coast	58.764	-93.939
CHU06-COL-315	CHU06-COL-315	CHU06-COL-315	BIOUG	Biodiversity Institute of Ontario	Arthropoda	Insecta	Coleoptera	Chrysomelidae	Galerucinae	Altica	Altica tombacina	Paul Hebert	phebert@uoguelph.ca	Digital Morphology; BOLD Barcode Library (November, 2012)	I	Museum Vouchered	Arctic & Boreal Entomology	08-Aug-2006	Canada	Manitoba	Churchill	14 km E Churchill, Golf Balls Intertidal	Hudson Bay Coast	58.764	-93.939
CHU06-COL-316	CHU06-COL-316	CHU06-COL-316	BIOUG	Biodiversity Institute of Ontario	Arthropoda	Insecta	Coleoptera	Chrysomelidae	Galerucinae	Altica	Altica tombacina	Paul Hebert	phebert@uoguelph.ca	Digital Morphology; BOLD Barcode Library (November, 2012)	I	Museum Vouchered	Arctic & Boreal Entomology	08-Aug-2006	Canada	Manitoba	Churchill	14 km E Churchill, Golf Balls Intertidal	Hudson Bay Coast	58.764	-93.939
CHU06-COL-317	CHU06-COL-317	CHU06-COL-317	BIOUG	Biodiversity Institute of Ontario	Arthropoda	Insecta	Coleoptera	Chrysomelidae	Galerucinae	Altica	Altica tombacina	Paul Hebert	phebert@uoguelph.ca	Digital Morphology; BOLD Barcode Library (November, 2012)	I	Museum Vouchered	Arctic & Boreal Entomology	08-Aug-2006	Canada	Manitoba	Churchill	14 km E Churchill, Golf Balls Intertidal	Hudson Bay Coast	58.764	-93.939
CHU06-COL-318	CHU06-COL-318	CHU06-COL-318	BIOUG	Biodiversity Institute of Ontario	Arthropoda	Insecta	Coleoptera	Chrysomelidae	Galerucinae	Altica	Altica tombacina	Paul Hebert	phebert@uoguelph.ca	Digital Morphology; BOLD Barcode Library (November, 2012)	I	Museum Vouchered	Arctic & Boreal Entomology	08-Aug-2006	Canada	Manitoba	Churchill	14 km E Churchill, Golf Balls Intertidal	Hudson Bay Coast	58.764	-93.939
CHU06-COL-319	CHU06-COL-319	CHU06-COL-319	BIOUG	Biodiversity Institute of Ontario	Arthropoda	Insecta	Coleoptera	Chrysomelidae	Galerucinae	Altica	Altica tombacina	Paul Hebert	phebert@uoguelph.ca	Digital Morphology; BOLD Barcode Library (November, 2012)	I	Museum Vouchered	Arctic & Boreal Entomology	08-Aug-2006	Canada	Manitoba	Churchill	14 km E Churchill, Golf Balls Intertidal	Hudson Bay Coast	58.764	-93.939
CHU06-COL-320	CHU06-COL-320	CHU06-COL-320	BIOUG	Biodiversity Institute of Ontario	Arthropoda	Insecta	Coleoptera	Chrysomelidae	Galerucinae	Altica	Altica tombacina	Paul Hebert	phebert@uoguelph.ca	Digital Morphology; BOLD Barcode Library (November, 2012)	I	Museum Vouchered	Arctic & Boreal Entomology	08-Aug-2006	Canada	Manitoba	Churchill	14 km E Churchill, Golf Balls Intertidal	Hudson Bay Coast	58.764	-93.939
CHU06-COL-321	CHU06-COL-321	CHU06-COL-321	BIOUG	Biodiversity Institute of Ontario	Arthropoda	Insecta	Coleoptera	Chrysomelidae	Galerucinae	Altica	Altica tombacina	Paul Hebert	phebert@uoguelph.ca	Digital Morphology; BOLD Barcode Library (November, 2012)	I	Museum Vouchered	Arctic & Boreal Entomology	08-Aug-2006	Canada	Manitoba	Churchill	14 km E Churchill, Golf Balls Intertidal	Hudson Bay Coast	58.764	-93.939
CHU06-COL-322	CHU06-COL-322	CHU06-COL-322	BIOUG	Biodiversity Institute of Ontario	Arthropoda	Insecta	Coleoptera	Chrysomelidae	Galerucinae	Altica	Altica tombacina	Paul Hebert	phebert@uoguelph.ca	Digital Morphology; BOLD Barcode Library (November, 2012)	I	Museum Vouchered	Arctic & Boreal Entomology	08-Aug-2006	Canada	Manitoba	Churchill	14 km E Churchill, Golf Balls Intertidal	Hudson Bay Coast	58.764	-93.939
CHU06-COL-323	CHU06-COL-323	CHU06-COL-323	BIOUG	Biodiversity Institute of Ontario	Arthropoda	Insecta	Coleoptera	Chrysomelidae	Galerucinae	Altica	Altica tombacina	Paul Hebert	phebert@uoguelph.ca	Digital Morphology; BOLD Barcode Library (November, 2012)	I	Museum Vouchered	Arctic & Boreal Entomology	08-Aug-2006	Canada	Manitoba	Churchill	14 km E Churchill, Golf Balls Intertidal	Hudson Bay Coast	58.764	-93.939
CHU06-COL-324	CHU06-COL-324	CHU06-COL-324	BIOUG	Biodiversity Institute of Ontario	Arthropoda	Insecta	Coleoptera	Chrysomelidae	Galerucinae	Altica	Altica tombacina	Paul Hebert	phebert@uoguelph.ca	Digital Morphology; BOLD Barcode Library (November, 2012)	I	Museum Vouchered	Arctic & Boreal Entomology	08-Aug-2006	Canada	Manitoba	Churchill	14 km E Churchill, Golf Balls Intertidal	Hudson Bay Coast	58.764	-93.939
CHU06-COL-381	CHU06-COL-381	CHU06-COL-381	BIOUG	Biodiversity Institute of Ontario	Arthropoda	Insecta	Coleoptera	Chrysomelidae	Galerucinae	Altica	Altica tombacina	Paul Hebert	phebert@uoguelph.ca	Digital Morphology; BOLD Barcode Library (November, 2012)	I	Museum Vouchered	Arctic & Boreal Entomology	08-Aug-2006	Canada	Manitoba	Churchill	14 km E Churchill, Golf Balls Intertidal	Hudson Bay Coast	58.764	-93.939
CHU06-COL-382	CHU06-COL-382	CHU06-COL-382	BIOUG	Biodiversity Institute of Ontario	Arthropoda	Insecta	Coleoptera	Chrysomelidae	Galerucinae	Altica	Altica tombacina	Paul Hebert	phebert@uoguelph.ca	Digital Morphology; BOLD Barcode Library (November, 2012)	I	Museum Vouchered	Arctic & Boreal Entomology	08-Aug-2006	Canada	Manitoba	Churchill	14 km E Churchill, Golf Balls Intertidal		58.769	-93.929
CHU06-COL-383	CHU06-COL-383	CHU06-COL-383	BIOUG	Biodiversity Institute of Ontario	Arthropoda	Insecta	Coleoptera	Chrysomelidae	Galerucinae	Altica	Altica tombacina	Paul Hebert	phebert@uoguelph.ca	Digital Morphology; BOLD Barcode Library (November, 2012)	I	Museum Vouchered	Arctic & Boreal Entomology	17-Aug-2006	Canada	Manitoba	Churchill	16 km SW Churchill, Churchill River Pump House	Pump House	58.626	-94.228
CHU06-COL-384	CHU06-COL-384	CHU06-COL-384	BIOUG	Biodiversity Institute of Ontario	Arthropoda	Insecta	Coleoptera	Chrysomelidae	Galerucinae	Altica	Altica tombacina	Paul Hebert	phebert@uoguelph.ca	Digital Morphology; BOLD Barcode Library (November, 2012)	I	Museum Vouchered	Arctic & Boreal Entomology	17-Aug-2006	Canada	Manitoba	Churchill	16 km SW Churchill, Churchill River Pump House	Pump House	58.626	-94.228
CHU06-COL-385	CHU06-COL-385	CHU06-COL-385	BIOUG	Biodiversity Institute of Ontario	Arthropoda	Insecta	Coleoptera	Chrysomelidae	Galerucinae	Altica	Altica tombacina	Paul Hebert	phebert@uoguelph.ca	Digital Morphology; BOLD Barcode Library (November, 2012)	I	Museum Vouchered	Arctic & Boreal Entomology	17-Aug-2006	Canada	Manitoba	Churchill	16 km SW Churchill, Churchill River Pump House	Pump House	58.626	-94.228
CHU06-COL-386	CHU06-COL-386	CHU06-COL-386	BIOUG	Biodiversity Institute of Ontario	Arthropoda	Insecta	Coleoptera	Chrysomelidae	Galerucinae	Altica	Altica tombacina	Paul Hebert	phebert@uoguelph.ca	Digital Morphology; BOLD Barcode Library (November, 2012)	I	Museum Vouchered	Arctic & Boreal Entomology	17-Aug-2006	Canada	Manitoba	Churchill	16 km SW Churchill, Churchill River Pump House	Pump House	58.626	-94.228
CHU06-COL-387	CHU06-COL-387	CHU06-COL-387	BIOUG	Biodiversity Institute of Ontario	Arthropoda	Insecta	Coleoptera	Chrysomelidae	Galerucinae	Altica	Altica tombacina	Paul Hebert	phebert@uoguelph.ca	Digital Morphology; BOLD Barcode Library (November, 2012)	I	Museum Vouchered	Arctic & Boreal Entomology	17-Aug-2006	Canada	Manitoba	Churchill	16 km SW Churchill, Churchill River Pump House	Pump House	58.626	-94.228
CHU06-COL-388	CHU06-COL-388	CHU06-COL-388	BIOUG	Biodiversity Institute of Ontario	Arthropoda	Insecta	Coleoptera	Chrysomelidae	Galerucinae	Altica	Altica tombacina	Paul Hebert	phebert@uoguelph.ca	Digital Morphology; BOLD Barcode Library (November, 2012)	I	Museum Vouchered	Arctic & Boreal Entomology	17-Aug-2006	Canada	Manitoba	Churchill	16 km SW Churchill, Churchill River Pump House	Pump House	58.626	-94.228
CHU06-COL-389	CHU06-COL-389	CHU06-COL-389	BIOUG	Biodiversity Institute of Ontario	Arthropoda	Insecta	Coleoptera	Chrysomelidae	Galerucinae	Altica	Altica tombacina	Paul Hebert	phebert@uoguelph.ca	Digital Morphology; BOLD Barcode Library (November, 2012)	I	Museum Vouchered	Arctic & Boreal Entomology	14-Aug-2006	Canada	Manitoba	Churchill	26 km SE Churchill, Twin Lakes burn site	Burned Area	58.617	-93.821
CHU06-COL-390	CHU06-COL-390	CHU06-COL-390	BIOUG	Biodiversity Institute of Ontario	Arthropoda	Insecta	Coleoptera	Chrysomelidae	Galerucinae	Altica	Altica tombacina	Paul Hebert	phebert@uoguelph.ca	Digital Morphology; BOLD Barcode Library (November, 2012)	I	Museum Vouchered	Arctic & Boreal Entomology	14-Aug-2006	Canada	Manitoba	Churchill	26 km SE Churchill, Twin Lakes burn site	Burned Area	58.617	-93.821
CHU06-COL-391	CHU06-COL-391	CHU06-COL-391	BIOUG	Biodiversity Institute of Ontario	Arthropoda	Insecta	Coleoptera	Chrysomelidae	Galerucinae	Altica	Altica tombacina	Paul Hebert	phebert@uoguelph.ca	Digital Morphology; BOLD Barcode Library (November, 2012)	I	Museum Vouchered	Arctic & Boreal Entomology	14-Aug-2006	Canada	Manitoba	Churchill	26 km SE Churchill, Twin Lakes burn site	Burned Area	58.617	-93.821
CHU06-COL-392	CHU06-COL-392	CHU06-COL-392	BIOUG	Biodiversity Institute of Ontario	Arthropoda	Insecta	Coleoptera	Chrysomelidae	Galerucinae	Altica	Altica tombacina	Paul Hebert	phebert@uoguelph.ca	Digital Morphology; BOLD Barcode Library (November, 2012)	I	Museum Vouchered	Arctic & Boreal Entomology	14-Aug-2006	Canada	Manitoba	Churchill	26 km SE Churchill, Twin Lakes burn site	Burned Area	58.617	-93.821
CHU06-COL-393	CHU06-COL-393	CHU06-COL-393	BIOUG	Biodiversity Institute of Ontario	Arthropoda	Insecta	Coleoptera	Chrysomelidae	Galerucinae	Altica	Altica tombacina	Paul Hebert	phebert@uoguelph.ca	Digital Morphology; BOLD Barcode Library (November, 2012)	I	Museum Vouchered	Arctic & Boreal Entomology	14-Aug-2006	Canada	Manitoba	Churchill	26 km SE Churchill, Twin Lakes burn site	Burned Area	58.617	-93.821
CHU06-COL-394	CHU06-COL-394	CHU06-COL-394	BIOUG	Biodiversity Institute of Ontario	Arthropoda	Insecta	Coleoptera	Chrysomelidae	Galerucinae	Altica	Altica tombacina	Paul Hebert	phebert@uoguelph.ca	Digital Morphology; BOLD Barcode Library (November, 2012)	I	Museum Vouchered	Arctic & Boreal Entomology	14-Aug-2006	Canada	Manitoba	Churchill	26 km SE Churchill, Twin Lakes burn site	Burned Area	58.617	-93.821
CHU06-COL-395	CHU06-COL-395	CHU06-COL-395	BIOUG	Biodiversity Institute of Ontario	Arthropoda	Insecta	Coleoptera	Chrysomelidae	Galerucinae	Altica	Altica tombacina	Paul Hebert	phebert@uoguelph.ca	Digital Morphology; BOLD Barcode Library (November, 2012)	I	Museum Vouchered	Arctic & Boreal Entomology	14-Aug-2006	Canada	Manitoba	Churchill	26 km SE Churchill, Twin Lakes burn site	Burned Area	58.617	-93.821
CHU06-COL-396	CHU06-COL-396	CHU06-COL-396	BIOUG	Biodiversity Institute of Ontario	Arthropoda	Insecta	Coleoptera	Chrysomelidae	Galerucinae	Altica	Altica tombacina	Paul Hebert	phebert@uoguelph.ca	Digital Morphology; BOLD Barcode Library (November, 2012)	I	Museum Vouchered	Arctic & Boreal Entomology	14-Aug-2006	Canada	Manitoba	Churchill	26 km SE Churchill, Twin Lakes burn site	Burned Area	58.617	-93.821
CHU06-COL-397	CHU06-COL-397	CHU06-COL-397	BIOUG	Biodiversity Institute of Ontario	Arthropoda	Insecta	Coleoptera	Chrysomelidae	Galerucinae	Altica	Altica tombacina	Paul Hebert	phebert@uoguelph.ca	Digital Morphology; BOLD Barcode Library (November, 2012)	I	Museum Vouchered	Arctic & Boreal Entomology	14-Aug-2006	Canada	Manitoba	Churchill	26 km SE Churchill, Twin Lakes burn site	Burned Area	58.617	-93.821
CHU06-COL-398	CHU06-COL-398	CHU06-COL-398	BIOUG	Biodiversity Institute of Ontario	Arthropoda	Insecta	Coleoptera	Chrysomelidae	Galerucinae	Altica	Altica tombacina	Paul Hebert	phebert@uoguelph.ca	Digital Morphology; BOLD Barcode Library (November, 2012)	I	Museum Vouchered	Arctic & Boreal Entomology	14-Aug-2006	Canada	Manitoba	Churchill	26 km SE Churchill, Twin Lakes burn site	Burned Area	58.617	-93.821
CHU06-COL-399	CHU06-COL-399	CHU06-COL-399	BIOUG	Biodiversity Institute of Ontario	Arthropoda	Insecta	Coleoptera	Chrysomelidae	Galerucinae	Altica	Altica tombacina	Paul Hebert	phebert@uoguelph.ca	Digital Morphology; BOLD Barcode Library (November, 2012)	I	Museum Vouchered	Arctic & Boreal Entomology	14-Aug-2006	Canada	Manitoba	Churchill	26 km SE Churchill, Twin Lakes burn site	Burned Area	58.617	-93.821
CHU06-COL-401	CHU06-COL-401	CHU06-COL-401	BIOUG	Biodiversity Institute of Ontario	Arthropoda	Insecta	Coleoptera	Chrysomelidae	Galerucinae	Altica	Altica tombacina	Paul Hebert	phebert@uoguelph.ca	Digital Morphology; BOLD Barcode Library (November, 2012)	I	Museum Vouchered	Arctic & Boreal Entomology	14-Aug-2006	Canada	Manitoba	Churchill	26 km SE Churchill, Twin Lakes burn site	Burned Area	58.617	-93.821
CHU06-COL-402	CHU06-COL-402	CHU06-COL-402	BIOUG	Biodiversity Institute of Ontario	Arthropoda	Insecta	Coleoptera	Chrysomelidae	Galerucinae	Altica	Altica tombacina	Paul Hebert	phebert@uoguelph.ca	Digital Morphology; BOLD Barcode Library (November, 2012)	I	Museum Vouchered	Arctic & Boreal Entomology	14-Aug-2006	Canada	Manitoba	Churchill	26 km SE Churchill, Twin Lakes burn site	Burned Area	58.617	-93.821
CHU06-COL-403	CHU06-COL-403	CHU06-COL-403	BIOUG	Biodiversity Institute of Ontario	Arthropoda	Insecta	Coleoptera	Chrysomelidae	Galerucinae	Altica	Altica tombacina	Paul Hebert	phebert@uoguelph.ca	Digital Morphology; BOLD Barcode Library (November, 2012)	I	Museum Vouchered	Arctic & Boreal Entomology	14-Aug-2006	Canada	Manitoba	Churchill	26 km SE Churchill, Twin Lakes burn site	Burned Area	58.617	-93.821
CHU06-COL-404	CHU06-COL-404	CHU06-COL-404	BIOUG	Biodiversity Institute of Ontario	Arthropoda	Insecta	Coleoptera	Chrysomelidae	Galerucinae	Altica	Altica tombacina	Paul Hebert	phebert@uoguelph.ca	Digital Morphology; BOLD Barcode Library (November, 2012)	I	Museum Vouchered	Arctic & Boreal Entomology	14-Aug-2006	Canada	Manitoba	Churchill	26 km SE Churchill, Twin Lakes burn site	Burned Area	58.617	-93.821
CHU06-COL-405	CHU06-COL-405	CHU06-COL-405	BIOUG	Biodiversity Institute of Ontario	Arthropoda	Insecta	Coleoptera	Chrysomelidae	Galerucinae	Altica	Altica tombacina	Paul Hebert	phebert@uoguelph.ca	Digital Morphology; BOLD Barcode Library (November, 2012)	I	Museum Vouchered	Arctic & Boreal Entomology	14-Aug-2006	Canada	Manitoba	Churchill	26 km SE Churchill, Twin Lakes burn site	Burned Area	58.617	-93.821
CHU06-COL-406	CHU06-COL-406	CHU06-COL-406	BIOUG	Biodiversity Institute of Ontario	Arthropoda	Insecta	Coleoptera	Chrysomelidae	Galerucinae	Altica	Altica tombacina	Paul Hebert	phebert@uoguelph.ca	Digital Morphology; BOLD Barcode Library (November, 2012)	I	Museum Vouchered	Arctic & Boreal Entomology	14-Aug-2006	Canada	Manitoba	Churchill	26 km SE Churchill, Twin Lakes burn site	Burned Area	58.617	-93.821
CHU06-COL-407	CHU06-COL-407	CHU06-COL-407	BIOUG	Biodiversity Institute of Ontario	Arthropoda	Insecta	Coleoptera	Chrysomelidae	Galerucinae	Altica	Altica tombacina	Paul Hebert	phebert@uoguelph.ca	Digital Morphology; BOLD Barcode Library (November, 2012)	I	Museum Vouchered	Arctic & Boreal Entomology	14-Aug-2006	Canada	Manitoba	Churchill	26 km SE Churchill, Twin Lakes burn site	Burned Area	58.617	-93.821
CHU06-COL-408	CHU06-COL-408	CHU06-COL-408	BIOUG	Biodiversity Institute of Ontario	Arthropoda	Insecta	Coleoptera	Chrysomelidae	Galerucinae	Altica	Altica tombacina	Paul Hebert	phebert@uoguelph.ca	Digital Morphology; BOLD Barcode Library (November, 2012)	I	Museum Vouchered	P.G.Kevan	18-Aug-2006	Canada	Manitoba	Churchill	8 km E Churchill, Polar Bear Alley		58.765	-93.997
CHU06-COL-409	CHU06-COL-409	CHU06-COL-409	BIOUG	Biodiversity Institute of Ontario	Arthropoda	Insecta	Coleoptera	Chrysomelidae	Galerucinae	Altica	Altica tombacina	Paul Hebert	phebert@uoguelph.ca	Digital Morphology; BOLD Barcode Library (November, 2012)	I	Museum Vouchered	P.G.Kevan	18-Aug-2006	Canada	Manitoba	Churchill	8 km E Churchill, Polar Bear Alley		58.765	-93.997
CHU06-COL-410	CHU06-COL-410	CHU06-COL-410	BIOUG	Biodiversity Institute of Ontario	Arthropoda	Insecta	Coleoptera	Chrysomelidae	Galerucinae	Altica	Altica tombacina	Paul Hebert	phebert@uoguelph.ca	Digital Morphology; BOLD Barcode Library (November, 2012)	I	Museum Vouchered	P.G.Kevan	18-Aug-2006	Canada	Manitoba	Churchill	8 km E Churchill, Polar Bear Alley		58.765	-93.997
CHU06-COL-412	CHU06-COL-412	CHU06-COL-412	BIOUG	Biodiversity Institute of Ontario	Arthropoda	Insecta	Coleoptera	Chrysomelidae	Galerucinae	Altica	Altica tombacina	Paul Hebert	phebert@uoguelph.ca	Digital Morphology; BOLD Barcode Library (November, 2012)	I	Museum Vouchered	P.G.Kevan	18-Aug-2006	Canada	Manitoba	Churchill	8 km E Churchill, Polar Bear Alley		58.765	-93.997
CHU06-COL-413	CHU06-COL-413	CHU06-COL-413	BIOUG	Biodiversity Institute of Ontario	Arthropoda	Insecta	Coleoptera	Chrysomelidae	Galerucinae	Altica	Altica tombacina	Paul Hebert	phebert@uoguelph.ca	Digital Morphology; BOLD Barcode Library (November, 2012)	I	Museum Vouchered	P.G.Kevan	18-Aug-2006	Canada	Manitoba	Churchill	8 km E Churchill, Polar Bear Alley		58.765	-93.997
CHU06-COL-414	CHU06-COL-414	CHU06-COL-414	BIOUG	Biodiversity Institute of Ontario	Arthropoda	Insecta	Coleoptera	Chrysomelidae	Galerucinae	Altica	Altica tombacina	Paul Hebert	phebert@uoguelph.ca	Digital Morphology; BOLD Barcode Library (November, 2012)	I	Museum Vouchered	P.G.Kevan	22-Aug-2006	Canada	Manitoba	Churchill	8 km E Churchill, Polar Bear Alley		58.765	-93.997
CHU06-COL-415	CHU06-COL-415	CHU06-COL-415	BIOUG	Biodiversity Institute of Ontario	Arthropoda	Insecta	Coleoptera	Chrysomelidae	Galerucinae	Altica	Altica tombacina	Paul Hebert	phebert@uoguelph.ca	Digital Morphology; BOLD Barcode Library (November, 2012)	I	Museum Vouchered	P.G.Kevan	22-Aug-2006	Canada	Manitoba	Churchill	8 km E Churchill, Polar Bear Alley		58.765	-93.997
CHU06-COL-416	CHU06-COL-416	CHU06-COL-416	BIOUG	Biodiversity Institute of Ontario	Arthropoda	Insecta	Coleoptera	Chrysomelidae	Galerucinae	Altica	Altica tombacina	Paul Hebert	phebert@uoguelph.ca	Digital Morphology; BOLD Barcode Library (November, 2012)	I	Museum Vouchered	P.G.Kevan	22-Aug-2006	Canada	Manitoba	Churchill	8 km E Churchill, Polar Bear Alley		58.765	-93.997
CHU06-COL-417	CHU06-COL-417	CHU06-COL-417	BIOUG	Biodiversity Institute of Ontario	Arthropoda	Insecta	Coleoptera	Chrysomelidae	Galerucinae	Altica	Altica tombacina	Paul Hebert	phebert@uoguelph.ca	Digital Morphology; BOLD Barcode Library (November, 2012)	I	Museum Vouchered	P.G.Kevan	22-Aug-2006	Canada	Manitoba	Churchill	8 km E Churchill, Polar Bear Alley		58.765	-93.997
CHU06-COL-418	CHU06-COL-418	CHU06-COL-418	BIOUG	Biodiversity Institute of Ontario	Arthropoda	Insecta	Coleoptera	Chrysomelidae	Galerucinae	Altica	Altica tombacina	Paul Hebert	phebert@uoguelph.ca	Digital Morphology; BOLD Barcode Library (November, 2012)	I	Museum Vouchered	P.G.Kevan	22-Aug-2006	Canada	Manitoba	Churchill	8 km E Churchill, Polar Bear Alley		58.765	-93.997
CHU06-COL-419	CHU06-COL-419	CHU06-COL-419	BIOUG	Biodiversity Institute of Ontario	Arthropoda	Insecta	Coleoptera	Chrysomelidae	Galerucinae	Altica	Altica tombacina	Paul Hebert	phebert@uoguelph.ca	Digital Morphology; BOLD Barcode Library (November, 2012)	I	Museum Vouchered	P.G.Kevan	22-Aug-2006	Canada	Manitoba	Churchill	8 km E Churchill, Polar Bear Alley		58.765	-93.997
CHU06-COL-420	CHU06-COL-420	CHU06-COL-420	BIOUG	Biodiversity Institute of Ontario	Arthropoda	Insecta	Coleoptera	Chrysomelidae	Galerucinae	Altica	Altica tombacina	Paul Hebert	phebert@uoguelph.ca	Digital Morphology; BOLD Barcode Library (November, 2012)	I	Museum Vouchered	P.G.Kevan	22-Aug-2006	Canada	Manitoba	Churchill	8 km E Churchill, Polar Bear Alley		58.765	-93.997
CHU06-COL-421	CHU06-COL-421	CHU06-COL-421	BIOUG	Biodiversity Institute of Ontario	Arthropoda	Insecta	Coleoptera	Chrysomelidae	Galerucinae	Altica	Altica tombacina	Paul Hebert	phebert@uoguelph.ca	Digital Morphology; BOLD Barcode Library (November, 2012)	I	Museum Vouchered	P.G.Kevan	23-Aug-2006	Canada	Manitoba	Churchill	26 km SE Churchill, Twin Lakes		58.629	-93.797
CHU06-COL-422	CHU06-COL-422	CHU06-COL-422	BIOUG	Biodiversity Institute of Ontario	Arthropoda	Insecta	Coleoptera	Chrysomelidae	Galerucinae	Altica	Altica tombacina	Paul Hebert	phebert@uoguelph.ca	Digital Morphology; BOLD Barcode Library (November, 2012)	I	Museum Vouchered	P.G.Kevan	22-Aug-2006	Canada	Manitoba	Churchill	8 km E Churchill, Polar Bear Alley		58.765	-93.997
CHU06-COL-423	CHU06-COL-423	CHU06-COL-423	BIOUG	Biodiversity Institute of Ontario	Arthropoda	Insecta	Coleoptera	Chrysomelidae	Galerucinae	Altica	Altica tombacina	Paul Hebert	phebert@uoguelph.ca	Digital Morphology; BOLD Barcode Library (November, 2012)	I	Museum Vouchered	P.G.Kevan	23-Aug-2006	Canada	Manitoba	Churchill	26 km SE Churchill, Twin Lakes		58.629	-93.797
CHU06-COL-427	CHU06-COL-427	CHU06-COL-427	BIOUG	Biodiversity Institute of Ontario	Arthropoda	Insecta	Coleoptera	Chrysomelidae	Galerucinae	Altica	Altica tombacina	Paul Hebert	phebert@uoguelph.ca	Digital Morphology; BOLD Barcode Library (November, 2012)	I	Museum Vouchered	P.G.Kevan	23-Aug-2006	Canada	Manitoba	Churchill	26 km SE Churchill, Twin Lakes		58.629	-93.797
CHU06-COL-430	CHU06-COL-430	CHU06-COL-430	BIOUG	Biodiversity Institute of Ontario	Arthropoda	Insecta	Coleoptera	Chrysomelidae	Galerucinae	Altica	Altica tombacina	Paul Hebert	phebert@uoguelph.ca	Digital Morphology; BOLD Barcode Library (November, 2012)	I	Museum Vouchered	P.G.Kevan	22-Aug-2006	Canada	Manitoba	Churchill	8 km E Churchill, Polar Bear Alley		58.765	-93.997
CHU06-COL-435	CHU06-COL-435	CHU06-COL-435	BIOUG	Biodiversity Institute of Ontario	Arthropoda	Insecta	Coleoptera	Chrysomelidae	Galerucinae	Altica	Altica tombacina	Paul Hebert	phebert@uoguelph.ca	Digital Morphology; BOLD Barcode Library (November, 2012)	I	Museum Vouchered	P.G.Kevan	23-Aug-2006	Canada	Manitoba	Churchill	16 km E Churchill, Bird Cove		58.77	-93.842
CRU-MIX-088	INV0097	CRU-MIX-088	BIOUG	Biodiversity Institute of Ontario	Arthropoda	Insecta	Coleoptera	Chrysomelidae	Galerucinae	Altica	Altica tombacina	Paul Hebert	phebert@uoguelph.ca	Digital Morphology; BOLD Barcode Library (November, 2012)	I	Museum Vouchered	P.G.Kevan	23-Aug-2006	Canada	Manitoba	Churchill	16 km E Churchill, Bird Cove		58.77	-93.842
MTCOL-0013	MTCOL-0013		CNC	Canadian National Collection of Insects, Arachnids and Nematodes	Arthropoda	Insecta	Coleoptera	Chrysomelidae	Galerucinae	Altica	Altica tombacina	Paul Hebert	phebert@uoguelph.ca	Digital Morphology; BOLD Barcode Library (November, 2012)	A	Museum Vouchered	P.G.Kevan	11-Aug-2006	Canada	Manitoba	Churchill	16 km SW Churchill, Churchill River Pump House	Pumphouse	58.626	-94.23
TWCOL-2069	TWCOL-2069		WRME	University of Manitoba, Wallis Roughley Museum of Entomology	Arthropoda	Insecta	Coleoptera	Chrysomelidae	Galerucinae	Altica	Altica tombacina	Paul Hebert	phebert@uoguelph.ca	Digital Morphology; BOLD Barcode Library (November, 2012)	A	Museum Vouchered	Arctic & Boreal Entomology	11-Aug-2006	Canada	Manitoba	Churchill	16 km SW Churchill, Churchill River Pump House	Pump House	58.626	-94.228
CHU06-COL1-603.1	CHU06-COL1-603.1	CHU06-COL1-603.1	BIOUG	Biodiversity Institute of Ontario	Arthropoda	Insecta	Coleoptera	Chrysomelidae	Eumolpinae	Bromius	Bromius CHU1	Paul Hebert	phebert@uoguelph.ca	Digital Morphology; BOLD Barcode Library (November, 2012)	A	Museum Vouchered	J. Witt	09-Aug-2010	Canada	Manitoba	Churchill	12 km S Churchill, Goose Creek Marina	Vegetation	58.663	-94.166
CHU06-COL1-474	CHU06-COL1-474		WRME	University of Manitoba, Wallis Roughley Museum of Entomology	Arthropoda	Insecta	Coleoptera	Chrysomelidae	Eumolpinae	Bromius	Bromius obscurus	Paul Hebert	phebert@uoguelph.ca	Digital Morphology; BOLD Barcode Library (November, 2012)	A	Museum Vouchered	P.G.Kevan	11-Aug-2006	Canada	Manitoba	Churchill	26 km SE Churchill, Twin Lakes	PFTS	58.62	-93.78
10PROBE-20872	LV1008-01	10PROBE-20872	BIOUG	Biodiversity Institute of Ontario	Arthropoda	Insecta	Coleoptera	Chrysomelidae	Galerucinae	Chaetocnema	Chaetocnema CHU1	Thomas S. Woodcock	twoodcoc@uoguelph.ca	Digital Photograph; BOLD Barcode Library (November, 2012)	A	Museum Vouchered	R.E.Roughley	03-Aug-2005	Canada	Manitoba	Churchill	16 km SW Churchill, Churchill River Pump House		58.624	-94.224
CHU06-COL1-606	CHU06-COL1-606		WRME	University of Manitoba, Wallis Roughley Museum of Entomology	Arthropoda	Insecta	Coleoptera	Chrysomelidae	Galerucinae	Galerucella	Galerucella nymphaeae	Paul Hebert	phebert@uoguelph.ca	Digital Morphology; BOLD Barcode Library (November, 2012)	A	Museum Vouchered	P.G.Kevan	25-Aug-2006	Canada	Manitoba	Churchill	22 km E Churchill, CNSC	Fan Trap	58.73	-93.82
CHU06-COL1-607.1	CHU06-COL1-607.1	CHU06-COL1-607.1	BIOUG	Biodiversity Institute of Ontario	Arthropoda	Insecta	Coleoptera	Chrysomelidae	Galerucinae	Galerucella	Galerucella nymphaeae	Paul Hebert	phebert@uoguelph.ca	Digital Morphology; BOLD Barcode Library (November, 2012)	A	Museum Vouchered	J. Witt	11-Aug-2010	Canada	Manitoba	Churchill	13 km E Churchill, Eastern Creek	Vegetation	58.759	-93.952
09PROBE-CV079	L#09PROBE-3626	09PROBE-CV079	BIOUG	Biodiversity Institute of Ontario	Arthropoda	Insecta	Coleoptera	Chrysomelidae	Chrysomelinae	Gonioctena	Gonioctena linnaeana	Thomas S. Woodcock	twoodcoc@uoguelph.ca	Digital Photograph; BOLD Barcode Library (November, 2012)	A	Museum Vouchered	M.Alperyn	30-Jul-2005	Canada	Manitoba	Churchill	4 km SE Churchill, Dene Village	ditch	58.733	-94.111
09PROBE-CV080	L#09PROBE-3626	09PROBE-CV080	BIOUG	Biodiversity Institute of Ontario	Arthropoda	Insecta	Coleoptera	Chrysomelidae	Chrysomelinae	Gonioctena	Gonioctena linnaeana	Thomas S. Woodcock	twoodcoc@uoguelph.ca	Digital Photograph; BOLD Barcode Library (November, 2012)	A	Museum Vouchered	M.Alperyn	31-Jul-2005	Canada	Manitoba	Churchill	16 km E Churchill, krummholz formation	pond	58.754	-93.913
10PROBE-20707	LV1108-04	10PROBE-20707	BIOUG	Biodiversity Institute of Ontario	Arthropoda	Insecta	Coleoptera	Chrysomelidae	Chrysomelinae	Gonioctena	Gonioctena linnaeana	Thomas S. Woodcock	twoodcoc@uoguelph.ca	Digital Photograph; BOLD Barcode Library (November, 2012)	A	Museum Vouchered	M.Alperyn	04-Aug-2005	Canada	Manitoba	Churchill	16 km SW Churchill, Churchill River Pump House		58.626	-94.231
10PROBE-20708	LV1108-04	10PROBE-20708	BIOUG	Biodiversity Institute of Ontario	Arthropoda	Insecta	Coleoptera	Chrysomelidae	Chrysomelinae	Gonioctena	Gonioctena linnaeana	Thomas S. Woodcock	twoodcoc@uoguelph.ca	Digital Photograph; BOLD Barcode Library (November, 2012)	A	Museum Vouchered	M.Alperyn	05-Aug-2005	Canada	Manitoba	Churchill	16 km E Churchill, Bird Cove, Rock Bluff B	rock pools	58.768	-93.851
10PROBE-20709	LV1108-04	10PROBE-20709	BIOUG	Biodiversity Institute of Ontario	Arthropoda	Insecta	Coleoptera	Chrysomelidae	Chrysomelinae	Gonioctena	Gonioctena linnaeana	Thomas S. Woodcock	twoodcoc@uoguelph.ca	Digital Photograph; BOLD Barcode Library (November, 2012)	A	Museum Vouchered	M.Alperyn	31-Jul-2005	Canada	Manitoba	Churchill	16 km E Churchill, krummholz formation	pond	58.754	-93.913
10PROBE-20710	LV1108-04	10PROBE-20710	BIOUG	Biodiversity Institute of Ontario	Arthropoda	Insecta	Coleoptera	Chrysomelidae	Chrysomelinae	Gonioctena	Gonioctena linnaeana	Thomas S. Woodcock	twoodcoc@uoguelph.ca	Digital Photograph; BOLD Barcode Library (November, 2012)	A	Museum Vouchered	M.Alperyn	04-Aug-2005	Canada	Manitoba	Churchill	16 km SW Churchill, Churchill River Pump House		58.626	-94.231
10PROBE-20720	LV0908-01	10PROBE-20720	BIOUG	Biodiversity Institute of Ontario	Arthropoda	Insecta	Coleoptera	Chrysomelidae	Chrysomelinae	Gonioctena	Gonioctena linnaeana	Thomas S. Woodcock	twoodcoc@uoguelph.ca	Digital Photograph; BOLD Barcode Library (November, 2012)	A	Museum Vouchered	M.Alperyn	05-Aug-2005	Canada	Manitoba	Churchill	16 km E Churchill, Bird Cove, Rock Bluff B	rock pools	58.768	-93.851
10PROBE-20721	LV0808-01	10PROBE-20721	BIOUG	Biodiversity Institute of Ontario	Arthropoda	Insecta	Coleoptera	Chrysomelidae	Chrysomelinae	Gonioctena	Gonioctena linnaeana	Thomas S. Woodcock	twoodcoc@uoguelph.ca	Digital Photograph; BOLD Barcode Library (November, 2012)	A	Museum Vouchered	M.Alperyn	31-Jul-2005	Canada	Manitoba	Churchill	16 km E Churchill, krummholz formation	pond	58.754	-93.913
10PROBE-20722	LV0808-01	10PROBE-20722	BIOUG	Biodiversity Institute of Ontario	Arthropoda	Insecta	Coleoptera	Chrysomelidae	Chrysomelinae	Gonioctena	Gonioctena linnaeana	Thomas S. Woodcock	twoodcoc@uoguelph.ca	Digital Photograph; BOLD Barcode Library (November, 2012)	A	Museum Vouchered		17-Aug-2006	Canada	Manitoba	Churchill	26 km SE Churchill, Twin Lakes burn site		58.617	-93.812
10PROBE-20723	LV0908-08	10PROBE-20723	BIOUG	Biodiversity Institute of Ontario	Arthropoda	Insecta	Coleoptera	Chrysomelidae	Chrysomelinae	Gonioctena	Gonioctena linnaeana	Thomas S. Woodcock	twoodcoc@uoguelph.ca	Digital Photograph; BOLD Barcode Library (November, 2012)	A	Museum Vouchered	D.Steinke	18-Aug-2006	Canada	Manitoba	Churchill	13 km E Churchill, Eastern Creek	Tundra site	58.76	-93.95
10PROBE-20724	LV0908-08	10PROBE-20724	BIOUG	Biodiversity Institute of Ontario	Arthropoda	Insecta	Coleoptera	Chrysomelidae	Chrysomelinae	Gonioctena	Gonioctena linnaeana	Thomas S. Woodcock	twoodcoc@uoguelph.ca	Digital Photograph; BOLD Barcode Library (November, 2012)	A	Museum Vouchered	D.Steinke	17-Aug-2006	Canada	Manitoba	Churchill	16 km SW Churchill, Churchill River Pump House		58.626	-94.229
10PROBE-20725	LV0608-01	10PROBE-20725	BIOUG	Biodiversity Institute of Ontario	Arthropoda	Insecta	Coleoptera	Chrysomelidae	Chrysomelinae	Gonioctena	Gonioctena linnaeana	Thomas S. Woodcock	twoodcoc@uoguelph.ca	Digital Photograph; BOLD Barcode Library (November, 2012)	A	Museum Vouchered	D.Steinke	16-Aug-2006	Canada	Manitoba	Churchill	26 km SE Churchill, Twin Lakes burn site		58.617	-93.812
10PROBE-20726	LV0608-01	10PROBE-20726	BIOUG	Biodiversity Institute of Ontario	Arthropoda	Insecta	Coleoptera	Chrysomelidae	Chrysomelinae	Gonioctena	Gonioctena linnaeana	Thomas S. Woodcock	twoodcoc@uoguelph.ca	Digital Photograph; BOLD Barcode Library (November, 2012)	A	Museum Vouchered	D.Steinke	16-Aug-2006	Canada	Manitoba	Churchill	26 km SE Churchill, Twin Lakes burn site		58.617	-93.812
10PROBE-20727	LV0608-01	10PROBE-20727	BIOUG	Biodiversity Institute of Ontario	Arthropoda	Insecta	Coleoptera	Chrysomelidae	Chrysomelinae	Gonioctena	Gonioctena linnaeana	Thomas S. Woodcock	twoodcoc@uoguelph.ca	Digital Photograph; BOLD Barcode Library (November, 2012)	A	Museum Vouchered	D.Steinke	16-Aug-2006	Canada	Manitoba	Churchill	26 km SE Churchill, Twin Lakes burn site		58.617	-93.812
[truncated: 2,208 more rows]

## Sheet: 500 bp dataset - Specimen list
Sample ID
BIOUG01003-E01
BIOUG01313-F12
07PROBE-04832
CHU06-COL-433
BIOUG01003-E06
CHU06-COL1-024
CHU06-COL1-621
05CHU-COL-0009
CHU06-COL1-705
Church 0084
[truncated: 2,963 more rows]
